# Supplementary material for: Revision of the Afrotropical genus Fainia Zumpt, 1958, with notes on the morphology of Rhiniidae subfamilies (Diptera, Oestroidea)
Source: Zookeys. 2021 Apr 22;1033:127–57. doi: 10.3897/zookeys.1033.58539 (PMC8084851; doi:10.3897/zookeys.1033.58539)
Supplement: XML Treatment for Fainia [file zookeys.1033.58539-treatment1.xml]

<!DOCTYPE tp:taxon-treatment
  PUBLIC "-//TaxonX//DTD Taxonomic Treatment Publishing DTD v0 20100105//EN" "tax-treatment-NSO.dtd">
<tp:taxon-treatment xmlns:tp="http://www.plazi.org/taxpub"><tp:treatment-meta><kwd-group><label>Taxon classification</label><kwd><named-content xmlns:xlink="http://www.w3.org/1999/xlink" content-type="kingdom">Animalia</named-content></kwd><kwd><named-content xmlns:xlink="http://www.w3.org/1999/xlink" content-type="order">Diptera</named-content></kwd><kwd><named-content xmlns:xlink="http://www.w3.org/1999/xlink" content-type="family">Rhiniidae</named-content></kwd></kwd-group><mixed-citation publication-type="journal"><person-group><name><surname>Thomas-Cabianca</surname><given-names>Arianna</given-names></name><name><surname>Martínez-Sánchez</surname><given-names>Anabel</given-names></name><name><surname>Villet</surname><given-names>Martin H.</given-names></name><name><surname>Rojo</surname><given-names>Santos</given-names></name></person-group><article-title>Revision of the Afrotropical genus <italic><tp:taxon-name><tp:taxon-name-part taxon-name-part-type="genus" reg="Fainia">Fainia</tp:taxon-name-part></tp:taxon-name></italic> Zumpt, 1958, with notes on the morphology of <tp:taxon-name><tp:taxon-name-part taxon-name-part-type="family">Rhiniidae</tp:taxon-name-part></tp:taxon-name> subfamilies (<tp:taxon-name><tp:taxon-name-part taxon-name-part-type="order">Diptera</tp:taxon-name-part></tp:taxon-name>, <tp:taxon-name><tp:taxon-name-part taxon-name-part-type="superfamily">Oestroidea</tp:taxon-name-part></tp:taxon-name>)</article-title><source>Zookeys</source><day>22</day><month>4</month><year>2021</year><volume>1033</volume><fpage>127</fpage><lpage>157</lpage><pub-id pub-id-type="doi">10.3897/zookeys.1033.58539</pub-id></mixed-citation></tp:treatment-meta><tp:nomenclature><tp:taxon-name><object-id xmlns:xlink="http://www.w3.org/1999/xlink" content-type="arpha" xlink:type="simple">A6498F13-5E29-5630-8457-554DC5A6FCE8</object-id>
            <tp:taxon-name-part taxon-name-part-type="genus" reg="Fainia">Fainia</tp:taxon-name-part>
          </tp:taxon-name><tp:taxon-authority>Zumpt, 1958</tp:taxon-authority><xref ref-type="fig" rid="F1">Figs 1</xref><xref ref-type="fig" rid="F2">, 2</xref><xref ref-type="fig" rid="F3">, 3</xref><xref ref-type="fig" rid="F4">, 4</xref><xref ref-type="fig" rid="F5">, 5</xref><xref ref-type="fig" rid="F6">, 6</xref><xref ref-type="fig" rid="F7">, 7</xref><xref ref-type="fig" rid="F8">, 8</xref><xref ref-type="fig" rid="F9">, 9</xref><xref ref-type="fig" rid="F10">, 10</xref><xref ref-type="fig" rid="F11">, 11</xref><xref ref-type="fig" rid="F12">, 12</xref><xref ref-type="fig" rid="F13">, 13</xref></tp:nomenclature><tp:treatment-sec sec-type="type species" id="SECID0EQNAE"><title>Type species.</title><p><italic><tp:taxon-name><tp:taxon-name-part taxon-name-part-type="genus" reg="Idia">Idia</tp:taxon-name-part> <tp:taxon-name-part taxon-name-part-type="species" reg="albitarsis">albitarsis</tp:taxon-name-part></tp:taxon-name></italic> Macquart, 1846, by original designation.</p></tp:treatment-sec><tp:treatment-sec sec-type="diagnosis" id="SECID0EBOAE"><title>Diagnosis.</title><p><bold><italic>Head</italic>.</bold> Arista dorsally pectinate, male eyes separated at narrowest point by less than width of ocellar triangle. <bold><italic>Thorax</italic>.</bold> Anepisternum with two upper posterior setae and dense yellow microtomentum; katepisternum with or without yellow microtomentum; thoracic chaetotaxy reduced (presutural acrostichal, dorsocentral and intra-alar absent and postsutural acrostichal and dorsocentral setae restricted to prescutellars). <bold><italic>Legs</italic>.</bold> First tarsomeres always light cream-coloured; fore tibia without submedial posteroventral setae; hind tibia with 2–3 anterodorsal setae as long as tibial diameter, but not forming a distinct row (Fig. <xref ref-type="fig" rid="F10">10I</xref>). Male mid femur with a distal posteroventral row (ctenidium) of closely spaced spine-like setae (Fig. <xref ref-type="fig" rid="F5">5J</xref>; this character is also found in some <italic><tp:taxon-name><tp:taxon-name-part taxon-name-part-type="genus" reg="Stomorhina">Stomorhina</tp:taxon-name-part></tp:taxon-name></italic> species, such as <italic><tp:taxon-name><tp:taxon-name-part taxon-name-part-type="genus" reg="Stomorhina">S.</tp:taxon-name-part> <tp:taxon-name-part taxon-name-part-type="species" reg="apta">apta</tp:taxon-name-part></tp:taxon-name></italic> Curran, 1931 and <italic><tp:taxon-name><tp:taxon-name-part taxon-name-part-type="genus" reg="Stomorhina">S.</tp:taxon-name-part> <tp:taxon-name-part taxon-name-part-type="species" reg="malobana">malobana</tp:taxon-name-part></tp:taxon-name></italic> (Lehrer, 2007c)). <bold><italic>Wing</italic>.</bold> Cell <italic>r<sub>4+5</sub></italic> always open. <bold><italic>Male terminalia</italic></bold>. Tergites 5 and 7+8 connected by a long retractile membrane (Fig. <xref ref-type="fig" rid="F5">5I</xref>), tergite 6 not sclerotised, spiracle 6 present, cerci fused (Figs <xref ref-type="fig" rid="F2">2B</xref>, <xref ref-type="fig" rid="F6">6A</xref>, <xref ref-type="fig" rid="F7">7A, F</xref>, <xref ref-type="fig" rid="F9">9A</xref>, <xref ref-type="fig" rid="F11">11A</xref>, <xref ref-type="fig" rid="F12">12A</xref>) and sternite 5 divided into three posterior lobes (Figs <xref ref-type="fig" rid="F3">3</xref>, <xref ref-type="fig" rid="F6">6F</xref>, <xref ref-type="fig" rid="F7">7C, I</xref>, <xref ref-type="fig" rid="F9">9F</xref>, <xref ref-type="fig" rid="F11">11F</xref>, <xref ref-type="fig" rid="F12">12F</xref>).</p><fig id="F5" position="float" orientation="portrait"><object-id xmlns:xlink="http://www.w3.org/1999/xlink" content-type="doi" xlink:type="simple">10.3897/zookeys.1033.58539.figure5</object-id><object-id xmlns:xlink="http://www.w3.org/1999/xlink" content-type="arpha" xlink:type="simple">73D55CEC-76F4-5D15-A7A4-B3D4E9F024F5</object-id><label>Figure 5.</label><caption><p><italic><tp:taxon-name><tp:taxon-name-part taxon-name-part-type="genus" reg="Fainia">Fainia</tp:taxon-name-part> <tp:taxon-name-part taxon-name-part-type="species" reg="albitarsis">albitarsis</tp:taxon-name-part></tp:taxon-name></italic> (Macquart, 1846), general body views of male (SAM DIP A015190) and female (<named-content xmlns:xlink="http://www.w3.org/1999/xlink" content-type="dwc:institutional_code" xlink:type="simple">BMSA</named-content> (D) 15187) <bold>A, C, E, G, I–K</bold> male <bold>A</bold> head in frontal view <bold>C</bold> head in lateral view <bold>E</bold> abdomen in dorsal view <bold>G</bold> thorax in dorsal view <bold>I</bold> retractile membrane connecting <italic>T5</italic> and <italic>T7+8</italic><bold>J</bold> mid-femur, showing posteroventral row of closely spaced spine-like setae distally <bold>K</bold> lateral habitus and labels <bold>B, D, F, H, L</bold> female <bold>B</bold> head in frontal view <bold>D</bold> head in lateral view <bold>F</bold> abdomen in dorsal view <bold>H</bold> thorax in dorsal view <bold>L</bold> lateral habitus and labels. Abbreviations: <italic>cm T5-T7+8</italic> – connective membrane between tergite 5 and 7+8, <italic>T5</italic> – tergite 5, <italic>T7+8</italic> – tergite 7+8. Scale bars: 2 mm.</p></caption><graphic xmlns:xlink="http://www.w3.org/1999/xlink" xlink:href="zookeys-1033-127-g005.jpg" position="float" orientation="portrait" xlink:type="simple" id="oo_534844.jpg"><uri content-type="original_file" xlink:type="simple">https://binary.pensoft.net/fig/534844</uri></graphic></fig></tp:treatment-sec><tp:treatment-sec sec-type="redescription" id="SECID0E2TAE"><title>Redescription.</title><p>♀♂ <bold><italic>Head</italic></bold> (Figs <xref ref-type="fig" rid="F5">5A–D</xref>, <xref ref-type="fig" rid="F8">8A–D</xref>, <xref ref-type="fig" rid="F10">10A–D</xref>, <xref ref-type="fig" rid="F13">13D–I</xref>). Fronto-orbital plate and parafacial ground colour black, covered with silvery microtomentum; parafacial with a glossy black spot; face ground colour black-brown, covered with silvery microtomentum, facial carina protruding (narrow or broad); lower face margin visible in profile, non-rounded, strongly protruding beyond antennal insertion; pedicel and postpedicel ground colour black-brown; arista pectinate, basally yellow and distally dark brown; vibrissa short and thick, 2–4 supravibrissal setulae adjacent to vibrissa; genal dilation anteriorly glossy black and bare, posteriorly covered with dense yellow microtomentum with hairs, generally with tiny piliferous dots around insertion of each hair; occipital area behind postocular setae with a bare and shiny broad black margin. <bold><italic>Thorax</italic></bold> (Figs <xref ref-type="fig" rid="F5">5G, H, K, L</xref>, <xref ref-type="fig" rid="F8">8G, K, J, K</xref>, <xref ref-type="fig" rid="F10">10G, H, J, K</xref>, <xref ref-type="fig" rid="F13">13A–F</xref>). General colouration dark olive green with 3 longitudinal dorsal dark vittae, hair insertions with small piliferous dots; pleura covered by dense yellow microtomentum (in different extension degrees); dorsal chaetotaxy reduced, presutural acrostichal, dorsocentral and intra-alar setae absent and postsutural setae reduced to prescutellars and supra-alar; 2 (outer and anterior) post-postpronotal setae present, postalar wall and suprasquamal ridge bare. <bold><italic>Wing</italic></bold> (Fig. <xref ref-type="fig" rid="F4">4E</xref>). Cell <italic>r<sub>4+5</sub></italic> always open. <bold><italic>Legs</italic></bold> (Figs <xref ref-type="fig" rid="F5">5J–L</xref>, <xref ref-type="fig" rid="F8">8J, K</xref>, <xref ref-type="fig" rid="F10">10I–K</xref>). Femora reddish-yellow; male mid-femur bearing a distal posteroventral row (ctenidium) of closely spaced setae (Fig. <xref ref-type="fig" rid="F5">5J</xref>) that are spine-like in male but not in female; tibiae yellow to brown; first tarsomeres creamy white; first and second hind tarsomeres creamy, almost white. <bold><italic>Abdomen</italic></bold> (Figs <xref ref-type="fig" rid="F5">5E, F, K, L</xref>, <xref ref-type="fig" rid="F8">8E, F, J, K</xref>, <xref ref-type="fig" rid="F10">10E, F, J, K</xref>). Longer than broad, extending to wing tip or even further; colour generally yellow-orange and sometimes partly brown. <bold><italic>Male terminalia</italic></bold> (Figs <xref ref-type="fig" rid="F1">1</xref>–<xref ref-type="fig" rid="F3">3</xref>, <xref ref-type="fig" rid="F6">6</xref>, <xref ref-type="fig" rid="F7">7</xref>, <xref ref-type="fig" rid="F9">9</xref>, <xref ref-type="fig" rid="F11">11</xref>, <xref ref-type="fig" rid="F12">12</xref>). Sternite 5 divided into three posterior lobes, 2 outer and 1 median. Outer lobes elongated and posteriorly slender or broad, tending to an inward curve (Figs <xref ref-type="fig" rid="F3">3</xref>, <xref ref-type="fig" rid="F6">6F</xref>, <xref ref-type="fig" rid="F7">7C, I</xref>, <xref ref-type="fig" rid="F9">9F</xref>, <xref ref-type="fig" rid="F11">11F</xref>, <xref ref-type="fig" rid="F12">12F</xref>), with or without abundant setae of different lengths and thickness; medial lobe forming a broad protuberance of varied shape (Figs <xref ref-type="fig" rid="F3">3</xref>, <xref ref-type="fig" rid="F6">6F</xref>, <xref ref-type="fig" rid="F7">7C, I</xref>, <xref ref-type="fig" rid="F9">9F</xref>, <xref ref-type="fig" rid="F11">11F</xref>, <xref ref-type="fig" rid="F12">12H</xref>). Phallus with basi- and distiphallus not fused and connected through a membrane (connection membrane) (Fig. <xref ref-type="fig" rid="F1">1A–C</xref>); epiphallus absent; basiphallus with two anterolateral processes; ventral plate articulate; paraphallus distally globular.</p><fig id="F6" position="float" orientation="portrait"><object-id xmlns:xlink="http://www.w3.org/1999/xlink" content-type="doi" xlink:type="simple">10.3897/zookeys.1033.58539.figure6</object-id><object-id xmlns:xlink="http://www.w3.org/1999/xlink" content-type="arpha" xlink:type="simple">58D421BA-D512-50B9-B96E-6867BC29B6C5</object-id><label>Figure 6.</label><caption><p><italic><tp:taxon-name><tp:taxon-name-part taxon-name-part-type="genus" reg="Fainia">Fainia</tp:taxon-name-part> <tp:taxon-name-part taxon-name-part-type="species" reg="albitarsis">albitarsis</tp:taxon-name-part></tp:taxon-name></italic> (Macquart, 1846), male terminalia (<named-content xmlns:xlink="http://www.w3.org/1999/xlink" content-type="dwc:institutional_code" xlink:type="simple">BMSA</named-content> (D) 30066) <bold>A, B</bold> epandrial complex and tergite 7+8 in dorsal (<bold>A</bold>) and lateral (<bold>B</bold>) view <bold>C–E</bold> phallus in dorsal (<bold>C</bold>), lateral (<bold>D</bold>) and ventral (<bold>E</bold>) view <bold>F</bold> sternite 5 in ventral view and <bold>G, H</bold> postgonite (upper) and pregonite (lower) in lateral-external (<bold>G</bold>) and lateral-internal view (<bold>H</bold>). Scale bars: 0.2 mm.</p></caption><graphic xmlns:xlink="http://www.w3.org/1999/xlink" xlink:href="zookeys-1033-127-g006.jpg" position="float" orientation="portrait" xlink:type="simple" id="oo_534845.jpg"><uri content-type="original_file" xlink:type="simple">https://binary.pensoft.net/fig/534845</uri></graphic></fig><fig id="F7" position="float" orientation="portrait"><object-id xmlns:xlink="http://www.w3.org/1999/xlink" content-type="doi" xlink:type="simple">10.3897/zookeys.1033.58539.figure7</object-id><object-id xmlns:xlink="http://www.w3.org/1999/xlink" content-type="arpha" xlink:type="simple">0709DF01-DBAE-5D5D-87E2-CA3E05E18B85</object-id><label>Figure 7.</label><caption><p><italic><tp:taxon-name><tp:taxon-name-part taxon-name-part-type="genus" reg="Fainia">Fainia</tp:taxon-name-part> <tp:taxon-name-part taxon-name-part-type="species" reg="kagerana">kagerana</tp:taxon-name-part></tp:taxon-name></italic> Lehrer, 2007a nom. nud. (<abbrev xmlns:xlink="http://www.w3.org/1999/xlink" content-type="institution" xlink:title="Steinhardt Museum of Natural History, Tel Aviv University, Tel Aviv, Israel" id="ABBRID0EN2AE" xlink:type="simple">SMNHTAU (TAUI</abbrev>) 318988) and <italic><tp:taxon-name><tp:taxon-name-part taxon-name-part-type="genus" reg="Fainia">Fainia</tp:taxon-name-part> <tp:taxon-name-part taxon-name-part-type="species" reg="sambura">sambura</tp:taxon-name-part></tp:taxon-name></italic> Lehrer, 2008 holotype (<abbrev xmlns:xlink="http://www.w3.org/1999/xlink" content-type="institution" xlink:title="Steinhardt Museum of Natural History, Tel Aviv University, Tel Aviv, Israel" id="ABBRID0E42AE" xlink:type="simple">SMNHTAU (TAUI</abbrev>) 318990), male terminalia <bold>A–E</bold><italic><tp:taxon-name><tp:taxon-name-part taxon-name-part-type="genus" reg="Fainia">F.</tp:taxon-name-part> <tp:taxon-name-part taxon-name-part-type="species" reg="kagerana">kagerana</tp:taxon-name-part></tp:taxon-name></italic><bold>A, B</bold> epandrial complex in dorsal (<bold>A</bold>) and lateral (<bold>B</bold>) view <bold>C</bold> sternite 5 in ventral view and <bold>D, E</bold> phallus in lateral (<bold>D</bold>) and ventral (<bold>E</bold>) view <bold>F–J</bold><italic><tp:taxon-name><tp:taxon-name-part taxon-name-part-type="genus" reg="Fainia">F.</tp:taxon-name-part> <tp:taxon-name-part taxon-name-part-type="species" reg="sambura">sambura</tp:taxon-name-part></tp:taxon-name></italic><bold>F–H</bold> epandrial complex in dorsal view (<bold>F</bold>), details of surstylus, showing serrations along distal margin (<bold>G</bold>) and lateral view (<bold>H</bold>) and details in <bold>I</bold> sternite 5 in ventral view <bold>J</bold> phallus view. Scale bars: 0.2 mm.</p></caption><graphic xmlns:xlink="http://www.w3.org/1999/xlink" xlink:href="zookeys-1033-127-g007.jpg" position="float" orientation="portrait" xlink:type="simple" id="oo_534846.jpg"><uri content-type="original_file" xlink:type="simple">https://binary.pensoft.net/fig/534846</uri></graphic></fig></tp:treatment-sec><tp:treatment-sec><!--Section generated to contain objects referenced in tp:taxon-treatment.--><fig id="F1" position="float" orientation="portrait"><object-id xmlns:xlink="http://www.w3.org/1999/xlink" content-type="doi" xlink:type="simple">10.3897/zookeys.1033.58539.figure1</object-id><object-id xmlns:xlink="http://www.w3.org/1999/xlink" content-type="arpha" xlink:type="simple">45EA0E3B-7DB8-5A9D-B397-50DF7F653D1C</object-id><label>Figure 1.</label><caption><p>Phallus of <italic><tp:taxon-name><tp:taxon-name-part taxon-name-part-type="genus" reg="Fainia">Fainia</tp:taxon-name-part> <tp:taxon-name-part taxon-name-part-type="species" reg="albitarsis">albitarsis</tp:taxon-name-part></tp:taxon-name></italic> (Macquart, 1846) <bold>A</bold> dorsal view <bold>B</bold> lateral view <bold>C</bold> ventral view <bold>D</bold> postgonite and pregonite in lateral view. Abbreviations: <italic>acroph</italic> – acrophallus; <italic>basph</italic> – basiphallus; <italic>distph</italic> – distiphallus; <italic>ej e</italic> – ejaculatory sclerite; <italic>ej o</italic> – ejaculatory opening; <italic>ext hy l</italic> – external (distal) hypophallic lobe; <italic>int hy l</italic> – internal (proximal) hypophallic lobe; <italic>m c</italic> – membranous connection; <italic>m w</italic> – mid-ventral wall; <italic>parph</italic> – paraphallus; <italic>pgt</italic> – postgonite; <italic>pha</italic> – phallapodeme; <italic>pregt</italic> – pregonite; <italic>spm dt</italic> – sperm duct; <italic>v p</italic> – ventral plate. Scale bars: 0.2 mm.</p></caption><graphic xmlns:xlink="http://www.w3.org/1999/xlink" xlink:href="zookeys-1033-127-g001.jpg" position="float" orientation="portrait" xlink:type="simple" id="oo_534840.jpg"><uri content-type="original_file" xlink:type="simple">https://binary.pensoft.net/fig/534840</uri></graphic></fig><fig id="F2" position="float" orientation="portrait"><object-id xmlns:xlink="http://www.w3.org/1999/xlink" content-type="doi" xlink:type="simple">10.3897/zookeys.1033.58539.figure2</object-id><object-id xmlns:xlink="http://www.w3.org/1999/xlink" content-type="arpha" xlink:type="simple">41880B1B-F662-5037-B232-C9949E95FF1D</object-id><label>Figure 2.</label><caption><p>Details of the epandrial complex of <italic><tp:taxon-name><tp:taxon-name-part taxon-name-part-type="genus" reg="Fainia">Fainia</tp:taxon-name-part> <tp:taxon-name-part taxon-name-part-type="species" reg="albitarsis">albitarsis</tp:taxon-name-part></tp:taxon-name></italic> (Macquart, 1846) <bold>A</bold> lateral view <bold>B</bold> posterior view. Abbreviations: <italic>an m</italic> – anal membrane; <italic>cerc</italic> – cercus; <italic>epand</italic> – epandrium; <italic>sur</italic> – surstylus; <italic>T7+8</italic> – tergite 7 + 8. Scale bar: 0.2 mm.</p></caption><graphic xmlns:xlink="http://www.w3.org/1999/xlink" xlink:href="zookeys-1033-127-g002.jpg" position="float" orientation="portrait" xlink:type="simple" id="oo_534841.jpg"><uri content-type="original_file" xlink:type="simple">https://binary.pensoft.net/fig/534841</uri></graphic></fig><fig id="F3" position="float" orientation="portrait"><object-id xmlns:xlink="http://www.w3.org/1999/xlink" content-type="doi" xlink:type="simple">10.3897/zookeys.1033.58539.figure3</object-id><object-id xmlns:xlink="http://www.w3.org/1999/xlink" content-type="arpha" xlink:type="simple">D88DD177-C434-5F29-8961-074244C2F3C4</object-id><label>Figure 3.</label><caption><p>Sternite 5 of <italic><tp:taxon-name><tp:taxon-name-part taxon-name-part-type="genus" reg="Fainia">Fainia</tp:taxon-name-part> <tp:taxon-name-part taxon-name-part-type="species" reg="elongata">elongata</tp:taxon-name-part></tp:taxon-name></italic> (Bezzi, 1908). Abbreviation: <italic>St6</italic> – sternite 6. Scale bar: 0.5 mm.</p></caption><graphic xmlns:xlink="http://www.w3.org/1999/xlink" xlink:href="zookeys-1033-127-g003.jpg" position="float" orientation="portrait" xlink:type="simple" id="oo_534842.jpg"><uri content-type="original_file" xlink:type="simple">https://binary.pensoft.net/fig/534842</uri></graphic></fig><fig id="F4" position="float" orientation="portrait"><object-id xmlns:xlink="http://www.w3.org/1999/xlink" content-type="doi" xlink:type="simple">10.3897/zookeys.1033.58539.figure4</object-id><object-id xmlns:xlink="http://www.w3.org/1999/xlink" content-type="arpha" xlink:type="simple">9A3BD94A-763E-54A3-9BB4-D8F04885FD2F</object-id><label>Figure 4.</label><caption><p>Specification of the characters measured (species = <italic><tp:taxon-name><tp:taxon-name-part taxon-name-part-type="genus" reg="Fainia">Fainia</tp:taxon-name-part> <tp:taxon-name-part taxon-name-part-type="species" reg="albitarsis">albitarsis</tp:taxon-name-part></tp:taxon-name></italic> (Macquart, 1846)) <bold>A</bold> head in frontal view showing maximum head width and eye separation width <bold>B</bold> head in lateral view showing maximum eye height (spotted red line), maximum gena height, pedicel length and postpedicel length and width <bold>C</bold> palpus in lateral view showing palpus width <bold>D</bold> upper part of head in frontal view showing frontal vitta width, fronto-orbital plate width and anterior ocellus width <bold>E</bold> body size in lateral view. Abbreviations: <italic>fr vit</italic> – frontal vitta; <italic>frorb plt</italic> – fronto-orbital plate; <italic>gn</italic> – gena; <italic>oc</italic> – anterior ocellus; <italic>ped</italic> – pedicel; <italic>plp</italic> – palpus; <italic>pped</italic> – postpedicel.</p></caption><graphic xmlns:xlink="http://www.w3.org/1999/xlink" xlink:href="zookeys-1033-127-g004.jpg" position="float" orientation="portrait" xlink:type="simple" id="oo_534843.jpg"><uri content-type="original_file" xlink:type="simple">https://binary.pensoft.net/fig/534843</uri></graphic></fig><fig id="F8" position="float" orientation="portrait"><object-id xmlns:xlink="http://www.w3.org/1999/xlink" content-type="doi" xlink:type="simple">10.3897/zookeys.1033.58539.figure8</object-id><object-id xmlns:xlink="http://www.w3.org/1999/xlink" content-type="arpha" xlink:type="simple">29AB4D80-6187-5D2E-AE1E-E87420F1F5F7</object-id><label>Figure 8.</label><caption><p><italic><tp:taxon-name><tp:taxon-name-part taxon-name-part-type="genus" reg="Fainia">Fainia</tp:taxon-name-part> <tp:taxon-name-part taxon-name-part-type="species" reg="elongata">elongata</tp:taxon-name-part></tp:taxon-name></italic> (Bezzi, 1908). General body views of male (<named-content xmlns:xlink="http://www.w3.org/1999/xlink" content-type="dwc:institutional_code" xlink:type="simple">BMSA</named-content>-<abbrev xmlns:xlink="http://www.w3.org/1999/xlink" xlink:title="Boyekoli Ebale Congo Expedition" id="ABBRID0EOPBG" xlink:type="simple">BECE</abbrev> 03371) and female (<named-content xmlns:xlink="http://www.w3.org/1999/xlink" content-type="dwc:institutional_code" xlink:type="simple">BMSA</named-content>-<abbrev xmlns:xlink="http://www.w3.org/1999/xlink" xlink:title="Boyekoli Ebale Congo Expedition" id="ABBRID0EXPBG" xlink:type="simple">BECE</abbrev> 03118) <bold>A, C, E, G, J</bold> male <bold>A</bold> head in frontal view <bold>C</bold> head in lateral view <bold>E</bold> abdomen in dorsal view <bold>G</bold> thorax in dorsal view <bold>J</bold> lateral habitus and labels <bold>B, D, F, H, K</bold> female <bold>B</bold> head in frontal view <bold>D</bold> head in lateral view <bold>F</bold> abdomen in dorsal view <bold>H</bold> thorax in dorsal view <bold>K</bold> lateral habitus and labels. Scale bars: 2 mm.</p></caption><graphic xmlns:xlink="http://www.w3.org/1999/xlink" xlink:href="zookeys-1033-127-g008.jpg" position="float" orientation="portrait" xlink:type="simple" id="oo_534847.jpg"><uri content-type="original_file" xlink:type="simple">https://binary.pensoft.net/fig/534847</uri></graphic></fig><fig id="F9" position="float" orientation="portrait"><object-id xmlns:xlink="http://www.w3.org/1999/xlink" content-type="doi" xlink:type="simple">10.3897/zookeys.1033.58539.figure9</object-id><object-id xmlns:xlink="http://www.w3.org/1999/xlink" content-type="arpha" xlink:type="simple">7654CCFE-899D-59B8-BE29-60A94C72409E</object-id><label>Figure 9.</label><caption><p><italic><tp:taxon-name><tp:taxon-name-part taxon-name-part-type="genus" reg="Fainia">Fainia</tp:taxon-name-part> <tp:taxon-name-part taxon-name-part-type="species" reg="elongata">elongata</tp:taxon-name-part></tp:taxon-name></italic> (Bezzi, 1908). Male terminalia (<named-content xmlns:xlink="http://www.w3.org/1999/xlink" content-type="dwc:institutional_code" xlink:type="simple">BMSA</named-content>-<abbrev xmlns:xlink="http://www.w3.org/1999/xlink" xlink:title="Boyekoli Ebale Congo Expedition" id="ABBRID0EHTBG" xlink:type="simple">BECE</abbrev> 03371) <bold>A, B</bold> epandrial complex in dorsal (<bold>A</bold>) and lateral (<bold>B</bold>) view <bold>C–E</bold> phallus in dorsal (<bold>C</bold>), lateral (<bold>D</bold>) and ventral (<bold>E</bold>) view <bold>F</bold> sternite 5 in ventral view and <bold>G</bold> postgonite (upper) and pregonite in lateral-external view (<bold>G</bold>). Scale bars: 0.2 mm.</p></caption><graphic xmlns:xlink="http://www.w3.org/1999/xlink" xlink:href="zookeys-1033-127-g009.jpg" position="float" orientation="portrait" xlink:type="simple" id="oo_534848.jpg"><uri content-type="original_file" xlink:type="simple">https://binary.pensoft.net/fig/534848</uri></graphic></fig><fig id="F10" position="float" orientation="portrait"><object-id xmlns:xlink="http://www.w3.org/1999/xlink" content-type="doi" xlink:type="simple">10.3897/zookeys.1033.58539.figure10</object-id><object-id xmlns:xlink="http://www.w3.org/1999/xlink" content-type="arpha" xlink:type="simple">0E43F92F-D6C8-5323-A74E-F0141C4E23E9</object-id><label>Figure 10.</label><caption><p><italic><tp:taxon-name><tp:taxon-name-part taxon-name-part-type="genus" reg="Fainia">Fainia</tp:taxon-name-part> <tp:taxon-name-part taxon-name-part-type="species" reg="inexpectata">inexpectata</tp:taxon-name-part></tp:taxon-name></italic> Zumpt, 1973. General body views of male (<abbrev xmlns:xlink="http://www.w3.org/1999/xlink" content-type="institution" xlink:title="Zoology Museum, La Sapienza University of Rome, Rome, Italy" id="ABBRID0ETAAI" xlink:type="simple">MZSUR</abbrev>) and female (paratype <named-content xmlns:xlink="http://www.w3.org/1999/xlink" content-type="dwc:institutional_code" xlink:type="simple">NMSA</named-content> DIP 61575) <bold>A, C, E, G, I, J</bold> male <bold>A</bold> head in frontal view <bold>C</bold> head in lateral view <bold>E</bold> abdomen in dorsal view <bold>G</bold> thorax in dorsal view <bold>I</bold> hind tibia with two anterodorsal setae (arrows) <bold>J</bold> lateral habitus and labels <bold>B, D, F, H, K</bold> female <bold>B</bold> head in frontal view <bold>D</bold> head in lateral view <bold>F</bold> abdomen in dorsal view <bold>H</bold> thorax in dorsal view <bold>K</bold> lateral habitus and labels. Scale bars: 2 mm.</p></caption><graphic xmlns:xlink="http://www.w3.org/1999/xlink" xlink:href="zookeys-1033-127-g010.jpg" position="float" orientation="portrait" xlink:type="simple" id="oo_534849.jpg"><uri content-type="original_file" xlink:type="simple">https://binary.pensoft.net/fig/534849</uri></graphic></fig><fig id="F11" position="float" orientation="portrait"><object-id xmlns:xlink="http://www.w3.org/1999/xlink" content-type="doi" xlink:type="simple">10.3897/zookeys.1033.58539.figure11</object-id><object-id xmlns:xlink="http://www.w3.org/1999/xlink" content-type="arpha" xlink:type="simple">1CEA340A-4E19-5B01-9DC8-E0CFA22664BC</object-id><label>Figure 11.</label><caption><p><italic><tp:taxon-name><tp:taxon-name-part taxon-name-part-type="genus" reg="Fainia">Fainia</tp:taxon-name-part> <tp:taxon-name-part taxon-name-part-type="species" reg="inexpectata">inexpectata</tp:taxon-name-part></tp:taxon-name></italic> Zumpt, 1973. Male terminalia (<abbrev xmlns:xlink="http://www.w3.org/1999/xlink" content-type="institution" xlink:title="Zoology Museum, La Sapienza University of Rome, Rome, Italy" id="ABBRID0EPCAI" xlink:type="simple">MZSUR</abbrev>) <bold>A, B</bold> epandrial complex in dorsal (<bold>A</bold>) and lateral (<bold>B</bold>) view <bold>C–E</bold> phallus in dorsal (<bold>C</bold>), lateral (<bold>D</bold>) and ventral (<bold>E</bold>) view <bold>F</bold> sternite 5 in ventral view and <bold>G</bold> postgonite (upper) and pregonite in lateral-internal view (<bold>G</bold>). Scale bars: 0.2 mm.</p></caption><graphic xmlns:xlink="http://www.w3.org/1999/xlink" xlink:href="zookeys-1033-127-g011.jpg" position="float" orientation="portrait" xlink:type="simple" id="oo_534850.jpg"><uri content-type="original_file" xlink:type="simple">https://binary.pensoft.net/fig/534850</uri></graphic></fig><fig id="F12" position="float" orientation="portrait"><object-id xmlns:xlink="http://www.w3.org/1999/xlink" content-type="doi" xlink:type="simple">10.3897/zookeys.1033.58539.figure12</object-id><object-id xmlns:xlink="http://www.w3.org/1999/xlink" content-type="arpha" xlink:type="simple">C8225522-F0E2-5B41-9396-E7841FF13F27</object-id><label>Figure 12.</label><caption><p><italic><tp:taxon-name><tp:taxon-name-part taxon-name-part-type="genus" reg="Fainia">Fainia</tp:taxon-name-part> <tp:taxon-name-part taxon-name-part-type="species" reg="kirinyaga">kirinyaga</tp:taxon-name-part></tp:taxon-name></italic> Lehrer, 2007b holotype (<abbrev xmlns:xlink="http://www.w3.org/1999/xlink" content-type="institution" xlink:title="Steinhardt Museum of Natural History, Tel Aviv University, Tel Aviv, Israel" id="ABBRID0EBIAI" xlink:type="simple">SMNHTAU (TAUI</abbrev>) 318989) male terminalia <bold>A, B</bold> epandrial complex in dorsal (<bold>A</bold>) and lateral (<bold>B</bold>) view <bold>C–E</bold> phallus in dorsal (<bold>C</bold>), lateral (<bold>D</bold>) and ventral (<bold>E</bold>) view <bold>F</bold> sternite 5 in ventral view and <bold>G</bold> postgonite (upper) and pregonite lateral-internal view (<bold>G</bold>) <bold>H</bold><italic><tp:taxon-name><tp:taxon-name-part taxon-name-part-type="genus" reg="Fainia">Fainia</tp:taxon-name-part> <tp:taxon-name-part taxon-name-part-type="species" reg="inexpectata">inexpectata</tp:taxon-name-part></tp:taxon-name></italic> Zumpt, 1973 details of medial lobe tear (red circle) of the sternite 5 in ventral view. Scale bars: 0.2 mm.</p></caption><graphic xmlns:xlink="http://www.w3.org/1999/xlink" xlink:href="zookeys-1033-127-g012.jpg" position="float" orientation="portrait" xlink:type="simple" id="oo_534851.jpg"><uri content-type="original_file" xlink:type="simple">https://binary.pensoft.net/fig/534851</uri></graphic></fig><fig id="F13" position="float" orientation="portrait"><object-id xmlns:xlink="http://www.w3.org/1999/xlink" content-type="doi" xlink:type="simple">10.3897/zookeys.1033.58539.figure13</object-id><object-id xmlns:xlink="http://www.w3.org/1999/xlink" content-type="arpha" xlink:type="simple">535C8F1A-9503-54F2-B3F0-AA34249D32DC</object-id><label>Figure 13.</label><caption><p><italic><tp:taxon-name><tp:taxon-name-part taxon-name-part-type="genus" reg="Fainia">Fainia</tp:taxon-name-part> <tp:taxon-name-part taxon-name-part-type="species" reg="kirinyaga">kirinyaga</tp:taxon-name-part></tp:taxon-name></italic> Lehrer, 2007b holotype (<abbrev xmlns:xlink="http://www.w3.org/1999/xlink" content-type="institution" xlink:title="Steinhardt Museum of Natural History, Tel Aviv University, Tel Aviv, Israel" id="ABBRID0EYQAI" xlink:type="simple">SMNHTAU (TAUI</abbrev>) 318989), <italic><tp:taxon-name><tp:taxon-name-part taxon-name-part-type="genus" reg="Fainia">Fainia</tp:taxon-name-part> <tp:taxon-name-part taxon-name-part-type="species" reg="sambura">sambura</tp:taxon-name-part></tp:taxon-name></italic> Lehrer, 2008 holotype (<abbrev xmlns:xlink="http://www.w3.org/1999/xlink" content-type="institution" xlink:title="Steinhardt Museum of Natural History, Tel Aviv University, Tel Aviv, Israel" id="ABBRID0EIRAI" xlink:type="simple">SMNHTAU (TAUI</abbrev>) 318989) and <italic><tp:taxon-name><tp:taxon-name-part taxon-name-part-type="genus" reg="Fainia">Fainia</tp:taxon-name-part> <tp:taxon-name-part taxon-name-part-type="species" reg="kagerana">kagerana</tp:taxon-name-part></tp:taxon-name></italic> Lehrer, 2007a nom. nud. (<abbrev xmlns:xlink="http://www.w3.org/1999/xlink" content-type="institution" xlink:title="Steinhardt Museum of Natural History, Tel Aviv University, Tel Aviv, Israel" id="ABBRID0EYRAI" xlink:type="simple">SMNHTAU (TAUI</abbrev>) 318990) general body and heads views <bold>A, D, G</bold><italic><tp:taxon-name><tp:taxon-name-part taxon-name-part-type="genus" reg="Fainia">F.</tp:taxon-name-part> <tp:taxon-name-part taxon-name-part-type="species" reg="kirinyaga">kirinyaga</tp:taxon-name-part></tp:taxon-name></italic> dorsal habitus view (<bold>A</bold>), lateral habitus view (<bold>D</bold>) and head frontal view (<bold>G</bold>) <bold>B, F, H</bold><italic><tp:taxon-name><tp:taxon-name-part taxon-name-part-type="genus" reg="Fainia">Fainia</tp:taxon-name-part> <tp:taxon-name-part taxon-name-part-type="species" reg="sambura">sambura</tp:taxon-name-part></tp:taxon-name></italic> dorsal habitus view (<bold>B</bold>), lateral habitus view (<bold>F</bold>) and head frontal view (<bold>H</bold>) <bold>C, E, I</bold><italic><tp:taxon-name><tp:taxon-name-part taxon-name-part-type="genus" reg="Fainia">Fainia</tp:taxon-name-part> <tp:taxon-name-part taxon-name-part-type="species" reg="kagerana">kagerana</tp:taxon-name-part></tp:taxon-name></italic> nom. nud. dorsal habitus view (<bold>C</bold>), lateral habitus view (<bold>E</bold>) and head frontal view (<bold>I</bold>). Scale bars: 2 mm.</p></caption><graphic xmlns:xlink="http://www.w3.org/1999/xlink" xlink:href="zookeys-1033-127-g013.jpg" position="float" orientation="portrait" xlink:type="simple" id="oo_534852.jpg"><uri content-type="original_file" xlink:type="simple">https://binary.pensoft.net/fig/534852</uri></graphic></fig></tp:treatment-sec></tp:taxon-treatment>
