# Supplementary material for: Revision of the Afrotropical genus Fainia Zumpt, 1958, with notes on the morphology of Rhiniidae subfamilies (Diptera, Oestroidea)
Source: Zookeys. 2021 Apr 22;1033:127–57. doi: 10.3897/zookeys.1033.58539 (PMC8084851; doi:10.3897/zookeys.1033.58539)
Supplement: XML Treatment for Fainia albitarsis [file zookeys.1033.58539-treatment2.xml]

<!DOCTYPE tp:taxon-treatment
  PUBLIC "-//TaxonX//DTD Taxonomic Treatment Publishing DTD v0 20100105//EN" "tax-treatment-NSO.dtd">
<tp:taxon-treatment xmlns:tp="http://www.plazi.org/taxpub"><tp:treatment-meta><kwd-group><label>Taxon classification</label><kwd><named-content xmlns:xlink="http://www.w3.org/1999/xlink" content-type="kingdom">Animalia</named-content></kwd><kwd><named-content xmlns:xlink="http://www.w3.org/1999/xlink" content-type="order">Diptera</named-content></kwd><kwd><named-content xmlns:xlink="http://www.w3.org/1999/xlink" content-type="family">Rhiniidae</named-content></kwd></kwd-group><mixed-citation publication-type="journal"><person-group><name><surname>Thomas-Cabianca</surname><given-names>Arianna</given-names></name><name><surname>Martínez-Sánchez</surname><given-names>Anabel</given-names></name><name><surname>Villet</surname><given-names>Martin H.</given-names></name><name><surname>Rojo</surname><given-names>Santos</given-names></name></person-group><article-title>Revision of the Afrotropical genus <italic><tp:taxon-name><tp:taxon-name-part taxon-name-part-type="genus" reg="Fainia">Fainia</tp:taxon-name-part></tp:taxon-name></italic> Zumpt, 1958, with notes on the morphology of <tp:taxon-name><tp:taxon-name-part taxon-name-part-type="family">Rhiniidae</tp:taxon-name-part></tp:taxon-name> subfamilies (<tp:taxon-name><tp:taxon-name-part taxon-name-part-type="order">Diptera</tp:taxon-name-part></tp:taxon-name>, <tp:taxon-name><tp:taxon-name-part taxon-name-part-type="superfamily">Oestroidea</tp:taxon-name-part></tp:taxon-name>)</article-title><source>Zookeys</source><day>22</day><month>4</month><year>2021</year><volume>1033</volume><fpage>127</fpage><lpage>157</lpage><pub-id pub-id-type="doi">10.3897/zookeys.1033.58539</pub-id></mixed-citation></tp:treatment-meta><tp:nomenclature><tp:taxon-name><object-id xmlns:xlink="http://www.w3.org/1999/xlink" content-type="arpha" xlink:type="simple">BCC5D471-F1FF-5DE6-85AE-65785166D51E</object-id>
            <tp:taxon-name-part taxon-name-part-type="genus" reg="Fainia">Fainia</tp:taxon-name-part>
            <tp:taxon-name-part taxon-name-part-type="species" reg="albitarsis">albitarsis</tp:taxon-name-part>
          </tp:taxon-name><tp:taxon-authority>(Macquart, 1846)</tp:taxon-authority><xref ref-type="fig" rid="F1">Figs 1</xref><xref ref-type="fig" rid="F2">, 2</xref><xref ref-type="fig" rid="F4">, 4</xref><xref ref-type="fig" rid="F5">, 5</xref><xref ref-type="fig" rid="F6">, 6</xref><xref ref-type="fig" rid="F7">, 7</xref><xref ref-type="fig" rid="F13">, 13B, C, E, F, H, I</xref><tp:nomenclature-citation-list><tp:nomenclature-citation><tp:taxon-name><tp:taxon-name-part taxon-name-part-type="genus" reg="Idia"/> <tp:taxon-name-part taxon-name-part-type="species" reg="albitarsis"/></tp:taxon-name><comment>≡ <tp:taxon-name><tp:taxon-name-part taxon-name-part-type="genus" reg="Idia">Idia</tp:taxon-name-part> <tp:taxon-name-part taxon-name-part-type="species" reg="albitarsis">albitarsis</tp:taxon-name-part></tp:taxon-name> Macquart, 1846: 321 (<italic>teste</italic><xref ref-type="bibr" rid="B50">Zumpt 1958</xref>) </comment></tp:nomenclature-citation><tp:nomenclature-citation><tp:taxon-name><tp:taxon-name-part taxon-name-part-type="genus" reg="Idia"/> <tp:taxon-name-part taxon-name-part-type="species" reg="eupoda"/></tp:taxon-name><comment>= <tp:taxon-name><tp:taxon-name-part taxon-name-part-type="genus" reg="Idia">Idia</tp:taxon-name-part> <tp:taxon-name-part taxon-name-part-type="species" reg="eupoda">eupoda</tp:taxon-name-part></tp:taxon-name> Loew, 1852: 660 [redescribed 1862: 24] (<italic>teste</italic><xref ref-type="bibr" rid="B35">Peris 1952</xref>; <xref ref-type="bibr" rid="B50">Zumpt 1958</xref>) </comment></tp:nomenclature-citation><tp:nomenclature-citation><tp:taxon-name><tp:taxon-name-part taxon-name-part-type="genus" reg="Idia"/> <tp:taxon-name-part taxon-name-part-type="species" reg="extensa"/></tp:taxon-name><comment>= <tp:taxon-name><tp:taxon-name-part taxon-name-part-type="genus" reg="Idia">Idia</tp:taxon-name-part> <tp:taxon-name-part taxon-name-part-type="species" reg="extensa">extensa</tp:taxon-name-part></tp:taxon-name> Walker, 1858: 211 (<italic>teste</italic><xref ref-type="bibr" rid="B35">Peris 1952</xref>; <xref ref-type="bibr" rid="B50">Zumpt 1958</xref>) </comment></tp:nomenclature-citation><tp:nomenclature-citation><tp:taxon-name><tp:taxon-name-part taxon-name-part-type="genus" reg="Fainia"/> <tp:taxon-name-part taxon-name-part-type="species" reg="kagerana"/></tp:taxon-name><comment>= <tp:taxon-name><tp:taxon-name-part taxon-name-part-type="genus" reg="Fainia">Fainia</tp:taxon-name-part> <tp:taxon-name-part taxon-name-part-type="species" reg="kagerana">kagerana</tp:taxon-name-part></tp:taxon-name> Lehrer, 2007a: 2 nom. nud. (no differential diagnosis) </comment></tp:nomenclature-citation><tp:nomenclature-citation><tp:taxon-name><tp:taxon-name-part taxon-name-part-type="genus" reg="Fainia"/> <tp:taxon-name-part taxon-name-part-type="species" reg="sambura"/></tp:taxon-name><comment>= <tp:taxon-name><tp:taxon-name-part taxon-name-part-type="genus" reg="Fainia">Fainia</tp:taxon-name-part> <tp:taxon-name-part taxon-name-part-type="species" reg="sambura">sambura</tp:taxon-name-part></tp:taxon-name> Lehrer, 2008: 16 syn. nov. </comment></tp:nomenclature-citation></tp:nomenclature-citation-list></tp:nomenclature><tp:treatment-sec sec-type="Type localities and repositories of primary types" id="SECID0EYHAG"><title>Type localities and repositories of primary types.</title><p><italic><tp:taxon-name><tp:taxon-name-part taxon-name-part-type="genus" reg="Idia">Idia</tp:taxon-name-part> <tp:taxon-name-part taxon-name-part-type="species" reg="albitarsis">albitarsis</tp:taxon-name-part></tp:taxon-name></italic>: South Africa, Cafrerie [= KwaZulu-Natal], (?co)Type(s) female(s) in <named-content xmlns:xlink="http://www.w3.org/1999/xlink" content-type="dwc:institutional_code" xlink:type="simple">MNHN</named-content> (destroyed, not in remnants of the Macquart Collection, Thomas-Cabianca, pers. obs., lateral head view illustrated in <xref ref-type="bibr" rid="B32">Macquart 1846</xref>: plate 17, figure 2). <italic><tp:taxon-name><tp:taxon-name-part taxon-name-part-type="genus" reg="Idia">Idia</tp:taxon-name-part> <tp:taxon-name-part taxon-name-part-type="species" reg="eupoda">eupoda</tp:taxon-name-part></tp:taxon-name></italic>: Mozambique, Inhambane, (?co)Type(s) [female(s)] in <named-content xmlns:xlink="http://www.w3.org/1999/xlink" content-type="dwc:institutional_code" xlink:type="simple">ZMHB</named-content> (number of type specimens not specified, not located, considered missing, Thomas-Cabianca, pers. obs.; sex and locality specified in <xref ref-type="bibr" rid="B25">Loew (1862</xref>: 24)). <italic><tp:taxon-name><tp:taxon-name-part taxon-name-part-type="genus" reg="Idia">Idia</tp:taxon-name-part> <tp:taxon-name-part taxon-name-part-type="species" reg="extensa">extensa</tp:taxon-name-part></tp:taxon-name></italic>: South Africa, Port Natal [= Durban], (?co)Type(s) male(s) in <named-content xmlns:xlink="http://www.w3.org/1999/xlink" content-type="dwc:institutional_code" xlink:type="simple">NHMUK</named-content> (<named-content xmlns:xlink="http://www.w3.org/1999/xlink" xlink:type="simple" content-type="institution" xlink:href="http://grbio.org/institution/natural-history-museum-london">Natural History Museum UK</named-content>) (number of type specimens not specified, not examined). <italic><tp:taxon-name><tp:taxon-name-part taxon-name-part-type="genus" reg="Fainia">Fainia</tp:taxon-name-part> <tp:taxon-name-part taxon-name-part-type="species" reg="sambura">sambura</tp:taxon-name-part></tp:taxon-name></italic>: Kenya, Taita Hills, male <abbrev xmlns:xlink="http://www.w3.org/1999/xlink" xlink:title="holotype" id="ABBRID0EBKAG" xlink:type="simple">HT</abbrev> in <abbrev xmlns:xlink="http://www.w3.org/1999/xlink" content-type="institution" xlink:title="Steinhardt Museum of Natural History, Tel Aviv University, Tel Aviv, Israel" id="ABBRID0EFKAG" xlink:type="simple">SMNHTAU (TAUI</abbrev>) (examined).</p></tp:treatment-sec><tp:treatment-sec sec-type="distribution" id="SECID0EKKAG"><title>Distribution.</title><p>Central African Republic, Democratic Republic of the Congo, ?Ghana, Kenya, Malawi, Mozambique, Namibia, Sierra Leone, South Africa, Sudan, Tanzania, Uganda, Zimbabwe (<xref ref-type="bibr" rid="B35">Peris 1952</xref>, <xref ref-type="bibr" rid="B36">1956</xref>; <xref ref-type="bibr" rid="B50">Zumpt 1958</xref>; <xref ref-type="bibr" rid="B38">Pont 1980</xref>; <xref ref-type="bibr" rid="B22">Kurahashi and Kirk-Spriggs 2006</xref>; <xref ref-type="bibr" rid="B31">Lehrer 2011</xref>).</p></tp:treatment-sec><tp:treatment-sec sec-type="biology" id="SECID0EILAG"><title>Biology.</title><p>Ecology, immature stages and life history unknown.</p></tp:treatment-sec><tp:treatment-sec sec-type="redescription" id="SECID0ENLAG"><title>Redescription</title><p><bold>(male and female).</bold> Length 7.83 mm [6.55–9.00 mm] (n = 9). <bold><italic>Head</italic></bold> (Fig. <xref ref-type="fig" rid="F5">5A–D</xref>). <bold><italic>Thorax</italic></bold> (Fig. <xref ref-type="fig" rid="F5">5G, H, K, L</xref>). Chaetotaxy: acrostichal setae = 0 + 1, dorsocentral setae = 0 + 1, intra-alar setae = 0 + 1, postpronotal lobe setae = 1 long and sometimes 1 extra short, outer post-postpronotal lobe setae present, presutural seta present, supra-alar setae = 2, marginal scutellar setae = 3, discal scutellar setae = 0, proepisternal setae = 2, proepimeral seta = 0. Katepisternum covered with light silvery microtomentum; proepimeron, proepisternum, anepimeron, anepisternum and inferior half of postpronotal lobe covered with dense yellow microtomentum (Fig. <xref ref-type="fig" rid="F5">5K, L</xref>), anepisternal setae = 2 anterior to an extra posterior dense row of yellow hairs (Fig. <xref ref-type="fig" rid="F5">5K, L</xref>). <bold><italic>Wing</italic></bold> (Fig. <xref ref-type="fig" rid="F5">5K, L</xref>). Tegula and basicosta black-brown, outer margin along costal vein lightly infuscated. Lower calypter yellow and slightly longer than broad. <bold><italic>Legs</italic></bold> (Fig. <xref ref-type="fig" rid="F5">5K, L</xref>). Femora yellow-orange, tibiae yellow to brown. <bold><italic>Abdomen</italic></bold> (Fig. <xref ref-type="fig" rid="F5">5E, F, K, L</xref>). Yellow-orange, longer than broad. <bold>Male</bold> (n = 8). <bold><italic>Head</italic></bold> (Fig. <xref ref-type="fig" rid="F5">5A, C</xref>). Eye bare, inner facets moderately enlarged, but not demarcated from outer ones. Eyes separated by 0.06 times width of head [0.05–0.06] (at narrowest point, one-half to two times width of anterior ocellus); eye length 2.99 times height of gena [2.70–3.16]. Postpedicel length 2.39 times length of pedicel [2.10–2.27]; ocellar setae well-developed, inner vertical seta present, outer vertical seta absent; 6–8 frontal setae; palpus width around 2 times width of postpedicel in broadest area. <bold><italic>Legs</italic>.</bold> Fore tibia 1–2 anterodorsal setae; mid-tibia 1 anterodorsal seta, 1 posterodorsal seta; hind tibia 2 anterodorsal setae, 2 posterodorsal setae, 2 anteroventral setae. <bold><italic>Abdomen</italic>.</bold><italic>Terminalia</italic> (Fig. <xref ref-type="fig" rid="F6">6</xref>). Median lobe width 0.33 times the width of sternite 5, posterior margin round with a lighter and less sclerotised margin; section that connects with outer lobes covered with scattered black hairs. Outer lobes shorter and broader than in <italic><tp:taxon-name><tp:taxon-name-part taxon-name-part-type="genus" reg="Fainia">F.</tp:taxon-name-part> <tp:taxon-name-part taxon-name-part-type="species" reg="elongata">elongata</tp:taxon-name-part></tp:taxon-name></italic> (Fig. <xref ref-type="fig" rid="F9">9F</xref>), terminal area globular and covered with long and thick black setae, surrounded by a lighter halo with dense yellow vestiture. Surstylus wide and rectangular (plate form), slightly curved outward in medial distal edge (Fig. <xref ref-type="fig" rid="F6">6A</xref>), posterior edge serrated and grooved (Figs <xref ref-type="fig" rid="F6">6A</xref>, <xref ref-type="fig" rid="F7">7G</xref>); ventrally and dorsally covered with black hairs in medial area. Cercus slender and fused, with long black setae, apically bifurcated (Figs <xref ref-type="fig" rid="F6">6A</xref>, <xref ref-type="fig" rid="F7">7G</xref>) forming an inward hook in lateral view (Fig. <xref ref-type="fig" rid="F7">7H</xref>). Phallus as Figs <xref ref-type="fig" rid="F6">6C–E</xref>, <xref ref-type="fig" rid="F7">7D, E</xref>, ventral plate in ventral view M-shaped (which is obvious (Figs <xref ref-type="fig" rid="F1">1C</xref>, <xref ref-type="fig" rid="F6">6E</xref>) or not, depending of ventral plate position); postgonite and pregonite as in Fig. <xref ref-type="fig" rid="F6">6G, H</xref>. <bold>Female</bold> (n = 1). <bold><italic>Head</italic></bold> (Fig. <xref ref-type="fig" rid="F5">5B, D</xref>). Eyes separated 0.23 times of the head width at the narrowest point; eye length 4.14 times gena height; postpedicel 2.21 times pedicel length; proximal edge of fronto-orbital plate weakly concave towards frontal vitta; fronto-orbital plate 0.58 times frontal vitta width at ocellar triangle tip; ocellar setae well-developed and proclinate, 7–8 frontal setae, 2 proclinate orbital setae, 1 reclinate orbital seta; palpus width more than 3.00 times postpedicel width in broadest area. <bold><italic>Legs</italic>.</bold> Fore tibia 2 anterodorsal setae; mid-tibia 1 anterodorsal seta, 1 posterodorsal seta, 1 anteroventral seta, 2 posteroventral setae; hind tibia 2 anterodorsal setae, 1–2 posterodorsal setae, 2 anteroventral setae. <bold><italic>Abdomen</italic></bold> (Fig. <xref ref-type="fig" rid="F5">5F, L</xref>). Posterior margin of tergite 5 without emargination, marginal setae thin and black.</p></tp:treatment-sec><tp:treatment-sec sec-type="discussion" id="SECID0EGQAG"><title>Discussion.</title><p><italic><tp:taxon-name><tp:taxon-name-part taxon-name-part-type="genus" reg="Fainia">Fainia</tp:taxon-name-part> <tp:taxon-name-part taxon-name-part-type="species" reg="albitarsis">albitarsis</tp:taxon-name-part></tp:taxon-name></italic> is widely distributed in the Afrotropical Region. It was adequately diagnosed by <xref ref-type="bibr" rid="B35">Peris (1952)</xref> and redescribed by <xref ref-type="bibr" rid="B50">Zumpt (1958)</xref>, but the illustrations of sternite 5 are incongruent between the two authors. Photographs of sternite 5 (Fig. <xref ref-type="fig" rid="F6">6F</xref>) are provided here for a proper determination of the species. The <abbrev xmlns:xlink="http://www.w3.org/1999/xlink" xlink:title="holotype" id="ABBRID0EDRAG" xlink:type="simple">HT</abbrev> or STs were found to be destroyed by pests at <named-content xmlns:xlink="http://www.w3.org/1999/xlink" content-type="dwc:institutional_code" xlink:type="simple">MNHN</named-content>. Additionally, the <abbrev xmlns:xlink="http://www.w3.org/1999/xlink" xlink:title="holotype" id="ABBRID0EMRAG" xlink:type="simple">HT</abbrev> or STs of <italic><tp:taxon-name><tp:taxon-name-part taxon-name-part-type="genus" reg="Fainia">F.</tp:taxon-name-part> <tp:taxon-name-part taxon-name-part-type="species" reg="eupoda">eupoda</tp:taxon-name-part></tp:taxon-name></italic> were not found in <named-content xmlns:xlink="http://www.w3.org/1999/xlink" content-type="dwc:institutional_code" xlink:type="simple">ZMHB</named-content> and we consider it missing. The specimen assigned as <abbrev xmlns:xlink="http://www.w3.org/1999/xlink" xlink:title="holotype" id="ABBRID0EASAG" xlink:type="simple">HT</abbrev> of <italic><tp:taxon-name><tp:taxon-name-part taxon-name-part-type="genus" reg="Idia">Idia</tp:taxon-name-part> <tp:taxon-name-part taxon-name-part-type="species" reg="eupoda">eupoda</tp:taxon-name-part></tp:taxon-name></italic> in <named-content xmlns:xlink="http://www.w3.org/1999/xlink" content-type="dwc:institutional_code" xlink:type="simple">ZMHB</named-content> is labelled as ‘<italic><tp:taxon-name><tp:taxon-name-part taxon-name-part-type="genus" reg="Promontorium">Pr.</tp:taxon-name-part> <tp:taxon-name-part taxon-name-part-type="species" reg="bonae">b.</tp:taxon-name-part> <tp:taxon-name-part taxon-name-part-type="subspecies" reg="spei">sp</tp:taxon-name-part></tp:taxon-name></italic> Krebs // 4532 // Type (red-label) // <italic><tp:taxon-name><tp:taxon-name-part taxon-name-part-type="genus" reg="Promontorium"/><tp:taxon-name-part taxon-name-part-type="species" reg="eupoda">eupoda</tp:taxon-name-part></tp:taxon-name></italic> Loew*’; ‘<italic><tp:taxon-name><tp:taxon-name-part taxon-name-part-type="genus" reg="Promontorium">Pr.</tp:taxon-name-part> <tp:taxon-name-part taxon-name-part-type="species" reg="bonae">b.</tp:taxon-name-part> <tp:taxon-name-part taxon-name-part-type="subspecies" reg="spei">sp</tp:taxon-name-part></tp:taxon-name></italic>’ refers to <italic><tp:taxon-name><tp:taxon-name-part taxon-name-part-type="genus" reg="Promontorium">Promontorium</tp:taxon-name-part> <tp:taxon-name-part taxon-name-part-type="species" reg="bonae">bonae</tp:taxon-name-part> <tp:taxon-name-part taxon-name-part-type="subspecies" reg="spei">spei</tp:taxon-name-part></tp:taxon-name></italic>, Latin for “Cape of Good Hope’’ in South Africa and it was collected by Ludwig Krebs (1792-1844), Cape naturalist to the King of Prussia. This differs from the published type locality and collector: Inhambane, Mozambique leg. Peter, suggesting that the specimen is, in fact, not a type. Specimens from Democratic Republic of the Congo, Kenya and South Africa (see material examined section) identified by Knut Rognes, together with the description of <xref ref-type="bibr" rid="B50">Zumpt (1958)</xref>, were used for the proper determination of this species. As the descriptions were adequate for identification, neotypes are not required for <italic><tp:taxon-name><tp:taxon-name-part taxon-name-part-type="genus" reg="Fainia">Fainia</tp:taxon-name-part> <tp:taxon-name-part taxon-name-part-type="species" reg="albitarsis">albitarsis</tp:taxon-name-part></tp:taxon-name></italic> or <italic><tp:taxon-name><tp:taxon-name-part taxon-name-part-type="genus" reg="Idia">Idia</tp:taxon-name-part> <tp:taxon-name-part taxon-name-part-type="species" reg="eupoda">eupoda</tp:taxon-name-part></tp:taxon-name></italic>. The synonymy of <italic><tp:taxon-name><tp:taxon-name-part taxon-name-part-type="genus" reg="Idia">Idia</tp:taxon-name-part> <tp:taxon-name-part taxon-name-part-type="species" reg="extensa">extensa</tp:taxon-name-part></tp:taxon-name></italic> was first published by <xref ref-type="bibr" rid="B35">Peris (1952)</xref>, and seems reliable.</p><p>The description of <italic><tp:taxon-name><tp:taxon-name-part taxon-name-part-type="genus" reg="Fainia">Fainia</tp:taxon-name-part> <tp:taxon-name-part taxon-name-part-type="species" reg="kagerana">kagerana</tp:taxon-name-part></tp:taxon-name></italic> nom. nud. is an invalid nomenclatural act in terms of ICZN Article 13.1.1 because it lacks a comparative diagnosis. In addition, the descriptions and drawings of <italic><tp:taxon-name><tp:taxon-name-part taxon-name-part-type="genus" reg="Fainia">F.</tp:taxon-name-part> <tp:taxon-name-part taxon-name-part-type="species" reg="kagerana">kagerana</tp:taxon-name-part></tp:taxon-name></italic> nom. nud. (<xref ref-type="bibr" rid="B31">Lehrer 2011</xref>: 59–61) (Fig. <xref ref-type="fig" rid="F13">13C, E, I</xref>) and <italic><tp:taxon-name><tp:taxon-name-part taxon-name-part-type="genus" reg="Fainia">F.</tp:taxon-name-part> <tp:taxon-name-part taxon-name-part-type="species" reg="sambura">sambura</tp:taxon-name-part></tp:taxon-name></italic> syn. nov. (<xref ref-type="bibr" rid="B31">Lehrer 2011</xref>: 63–65) (Fig. <xref ref-type="fig" rid="F13">13B, F, H</xref>) match the morphology of <italic><tp:taxon-name><tp:taxon-name-part taxon-name-part-type="genus" reg="Fainia">F.</tp:taxon-name-part> <tp:taxon-name-part taxon-name-part-type="species" reg="albitarsis">albitarsis.</tp:taxon-name-part></tp:taxon-name></italic> On examining the <italic><tp:taxon-name><tp:taxon-name-part taxon-name-part-type="genus" reg="Fainia">F.</tp:taxon-name-part> <tp:taxon-name-part taxon-name-part-type="species" reg="sambura">sambura</tp:taxon-name-part></tp:taxon-name></italic> syn. nov. <abbrev xmlns:xlink="http://www.w3.org/1999/xlink" xlink:title="holotype" id="ABBRID0E4XAG" xlink:type="simple">HT</abbrev>, including the male terminalia (dissected by Lehrer) (Fig. <xref ref-type="fig" rid="F7">7</xref>), we found that the surstyli, cerci and ventral plate exhibit the same diagnostic characters as described above (Fig. <xref ref-type="fig" rid="F6">6A, B</xref>). Careful examination of the ventral plate of the phallus revealed that the structure is articulated, with the joint located within the basi- and distiphallus membranous connection. This articulation can produce different orientations of the ventral plate in lateral and ventral views of the phallus, obscuring their typical ‘M’ shape visible in ventral view in various specimens. The phallus drawings of <italic><tp:taxon-name><tp:taxon-name-part taxon-name-part-type="genus" reg="Fainia">F.</tp:taxon-name-part> <tp:taxon-name-part taxon-name-part-type="species" reg="kagerana">kagerana</tp:taxon-name-part></tp:taxon-name></italic> nom. nud. (<xref ref-type="bibr" rid="B31">Lehrer 2011</xref>: fig. 36D) and <italic><tp:taxon-name><tp:taxon-name-part taxon-name-part-type="genus" reg="Fainia">F.</tp:taxon-name-part> <tp:taxon-name-part taxon-name-part-type="species" reg="sambura">sambura</tp:taxon-name-part></tp:taxon-name></italic> syn. nov. (<xref ref-type="bibr" rid="B31">Lehrer 2011</xref>: fig. 39D) show different orientations of the ventral plate in lateral view, suggesting that they could be different species. The ‘M’ shape of the ventral plate can be clearly observed in the specimen of <italic><tp:taxon-name><tp:taxon-name-part taxon-name-part-type="genus" reg="Fainia">F.</tp:taxon-name-part> <tp:taxon-name-part taxon-name-part-type="species" reg="kagerana">kagerana</tp:taxon-name-part></tp:taxon-name></italic> nom. nud. (Figs <xref ref-type="fig" rid="F6">6E</xref>, <xref ref-type="fig" rid="F7">7E</xref>) and partially observed in the <abbrev xmlns:xlink="http://www.w3.org/1999/xlink" xlink:title="holotype" id="ABBRID0E1ZAG" xlink:type="simple">HT</abbrev> of <italic><tp:taxon-name><tp:taxon-name-part taxon-name-part-type="genus" reg="Fainia">F.</tp:taxon-name-part> <tp:taxon-name-part taxon-name-part-type="species" reg="sambura">sambura</tp:taxon-name-part></tp:taxon-name></italic> syn. nov. as it was partially damaged (it was crushed between the lid and wall of the microvial) (Fig. <xref ref-type="fig" rid="F7">7J</xref>). Based on this evidence, we conclude that <italic><tp:taxon-name><tp:taxon-name-part taxon-name-part-type="genus" reg="Fainia">F.</tp:taxon-name-part> <tp:taxon-name-part taxon-name-part-type="species" reg="sambura">sambura</tp:taxon-name-part></tp:taxon-name></italic> is synonym of <italic><tp:taxon-name><tp:taxon-name-part taxon-name-part-type="genus" reg="Fainia">F.</tp:taxon-name-part> <tp:taxon-name-part taxon-name-part-type="species" reg="albitarsis">albitarsis</tp:taxon-name-part></tp:taxon-name></italic> and <italic><tp:taxon-name><tp:taxon-name-part taxon-name-part-type="genus" reg="Fainia">F.</tp:taxon-name-part> <tp:taxon-name-part taxon-name-part-type="species" reg="kagerana">kagerana</tp:taxon-name-part></tp:taxon-name></italic> nom. nud. corresponds to <italic><tp:taxon-name><tp:taxon-name-part taxon-name-part-type="genus" reg="Fainia">F.</tp:taxon-name-part> <tp:taxon-name-part taxon-name-part-type="species" reg="albitarsis">albitarsis</tp:taxon-name-part></tp:taxon-name></italic>.</p></tp:treatment-sec><tp:treatment-sec sec-type="type material" id="SECID0EZ2AG"><title>Type material examined.</title><p><italic><tp:taxon-name><tp:taxon-name-part taxon-name-part-type="genus" reg="Fainia">Fainia</tp:taxon-name-part> <tp:taxon-name-part taxon-name-part-type="species" reg="sambura">sambura</tp:taxon-name-part></tp:taxon-name></italic><abbrev xmlns:xlink="http://www.w3.org/1999/xlink" xlink:title="holotype" id="ABBRID0EK3AG" xlink:type="simple">HT</abbrev>. 1 ♂ KENYA: Taita Hills / 1000–1200 m / Wyundani Rd. <named-content xmlns:xlink="http://www.w3.org/1999/xlink" content-type="dwc:verbatimCoordinates" xlink:type="simple"><named-content content-type="geo-json" specific-use="{&#34;type&#34;:&#34;Point&#34;,&#34;coordinates&#34;:[38.383333,-3.400000]}" id="NCID0ER3AG" xlink:type="simple">3°24'S, 38°23'E</named-content></named-content> / 18.ix.2005 / L. FRIEDMAN // holotypus // n. sp. / det. Dr A.Z. Lehrer // <abbrev xmlns:xlink="http://www.w3.org/1999/xlink" content-type="institution" xlink:title="Steinhardt Museum of Natural History, Tel Aviv University, Tel Aviv, Israel" id="ABBRID0EW3AG" xlink:type="simple">SMNHTAU (TAUI</abbrev>) 318990.</p></tp:treatment-sec><tp:treatment-sec sec-type="material" id="SECID0E23AG"><title>Other material examined.</title><p>19 specimens (10 ♀♀ 9 ♂♂).</p><p><bold>Democratic Republic of the Congo – Katanga</bold> • 1 ♂; Ubani Valley Umbombo Dist.; Mar. 1915; Yoppin leg., det. Thomas-Cabianca, A., 2018; <named-content xmlns:xlink="http://www.w3.org/1999/xlink" content-type="dwc:institutional_code" xlink:type="simple">DMSA</named-content> DIP 6260. – <bold>Oriental</bold> • 1 ♀; Bomane village area; <named-content xmlns:xlink="http://www.w3.org/1999/xlink" content-type="dwc:verbatimCoordinates" xlink:type="simple"><named-content content-type="geo-json" specific-use="{&#34;type&#34;:&#34;Point&#34;,&#34;coordinates&#34;:[23.733233,1.271383]}" id="NCID0EO4AG" xlink:type="simple">01°16.283'N, 23°43.994'E</named-content></named-content>; 24 May 2010; Kirk-Spriggs, A.H. leg.; lowland evergreen second dry forest; Malaise trap; det. Rognes, K., 2012; <named-content xmlns:xlink="http://www.w3.org/1999/xlink" content-type="dwc:institutional_code" xlink:type="simple">BMSA</named-content>-<abbrev xmlns:xlink="http://www.w3.org/1999/xlink" xlink:title="Boyekoli Ebale Congo Expedition" id="ABBRID0EY4AG" xlink:type="simple">BECE</abbrev> 01314.</p><p><bold>Kenya – Coast</bold> • 1 ♀; N. edge of Arabuko Sokoke Forest; UTM 37 M 607257 9644873, 83 m elev.; 28 May 2006; Avesani, D., Carpaneto, G., Nardi, G. &amp; Cerretti, P. leg.; hand net; with larva, det. Rognes, K.; <abbrev xmlns:xlink="http://www.w3.org/1999/xlink" content-type="institution" xlink:title="Zoology Museum, La Sapienza University of Rome, Rome, Italy" id="ABBRID0EA5AG" xlink:type="simple">MZSUR</abbrev> – <bold>Nairobi</bold> • 1 ♀; Kakura Forest; <named-content xmlns:xlink="http://www.w3.org/1999/xlink" content-type="dwc:verbatimCoordinates" xlink:type="simple"><named-content content-type="geo-json" specific-use="{&#34;type&#34;:&#34;Point&#34;,&#34;coordinates&#34;:[36.831936,-1.241289]}" id="NCID0EK5AG" xlink:type="simple">01°14'28.64"S, 36°49'54.97"E</named-content></named-content>; 1672 m elev.; 21–23 Nov. 2017; PINDIP-Course leg.; Kenyan dry forest; 6 m elev. Malaise trap; det. Thomas-Cabianca, A., 2017; <abbrev xmlns:xlink="http://www.w3.org/1999/xlink" content-type="institution" xlink:title="Entomological Collection, University of Alicante, Alicante, Spain" id="ABBRID0EP5AG" xlink:type="simple">CEUA</abbrev>, DNA-COI USA04 • 1 ♂, same collection data as previous; 23 Nov. 2017; general sweeping; <abbrev xmlns:xlink="http://www.w3.org/1999/xlink" content-type="institution" xlink:title="Entomological Collection, University of Alicante, Alicante, Spain" id="ABBRID0EU5AG" xlink:type="simple">CEUA</abbrev>, DNA-COI USA03.</p><p><bold>South Africa</bold> – <bold>KwaZulu-Natal</bold> • 1 ♂; Amatigulu Nature Reserve, north of Tugela River mouth; <named-content xmlns:xlink="http://www.w3.org/1999/xlink" content-type="dwc:verbatimCoordinates" xlink:type="simple"><named-content content-type="geo-json" specific-use="{&#34;type&#34;:&#34;Point&#34;,&#34;coordinates&#34;:[31.600000,-29.200000]}" id="NCID0EC6AG" xlink:type="simple">29°12'S, 31°36'E</named-content></named-content>; 25–26 Aug. 2006; Davies, G.B.P. leg.; caught hovering in group; det. Thomas-Cabianca, A., 2018; <named-content xmlns:xlink="http://www.w3.org/1999/xlink" content-type="dwc:institutional_code" xlink:type="simple">NMSA</named-content> DIP 84325 • 1 ♀; Durban; 1914; Haygarth, W.J. leg.; det. Villeneuve (as <italic><tp:taxon-name><tp:taxon-name-part taxon-name-part-type="genus" reg="Idiella">Idiella</tp:taxon-name-part> <tp:taxon-name-part taxon-name-part-type="species" reg="eupoda">eupoda</tp:taxon-name-part></tp:taxon-name></italic>); <named-content xmlns:xlink="http://www.w3.org/1999/xlink" content-type="dwc:institutional_code" xlink:type="simple">SAMC</named-content> DIP A015193 • 1 ♂; Manguzi Forest Reserve; <named-content xmlns:xlink="http://www.w3.org/1999/xlink" content-type="dwc:verbatimCoordinates" xlink:type="simple"><named-content content-type="geo-json" specific-use="{&#34;type&#34;:&#34;Point&#34;,&#34;coordinates&#34;:[32.723611,-26.992222]}" id="NCID0E66AG" xlink:type="simple">26°59'32"S, 32°43'25"E</named-content></named-content>; 61 m elev.; 13–17 Dec. 2010; Kirk-Spriggs, A.H. leg.; indigenous sand forest; Malaise trap; det. Rognes, K., 2012; <named-content xmlns:xlink="http://www.w3.org/1999/xlink" content-type="dwc:institutional_code" xlink:type="simple">BMSA</named-content> (D) 30066 • 1 ♀; Ndumo Game Reserve, Red Cliffs/Shokwe area at Ingwavuma; <named-content xmlns:xlink="http://www.w3.org/1999/xlink" content-type="dwc:verbatimCoordinates" xlink:type="simple"><named-content content-type="geo-json" specific-use="{&#34;type&#34;:&#34;Point&#34;,&#34;coordinates&#34;:[32.228850,-26.868750]}" id="NCID0EMABG" xlink:type="simple">26°52.125'S, 32°13.731'E</named-content></named-content>; 30 Nov.–04 Dec. 2009; Kirk-Spriggs, A.H. leg., <italic><tp:taxon-name><tp:taxon-name-part taxon-name-part-type="genus" reg="Ficus">Ficus</tp:taxon-name-part></tp:taxon-name></italic> forest; Malaise trap; det. Rognes, K., 2012; <named-content xmlns:xlink="http://www.w3.org/1999/xlink" content-type="dwc:institutional_code" xlink:type="simple">BMSA</named-content> (D) 15187 – <bold>Mpumalanga</bold> • 1 ♀ 1 ♂; Blyde River, Burkes Luck; <named-content xmlns:xlink="http://www.w3.org/1999/xlink" content-type="dwc:verbatimCoordinates" xlink:type="simple"><named-content content-type="geo-json" specific-use="{&#34;type&#34;:&#34;Point&#34;,&#34;coordinates&#34;:[30.811111,-24.675000]}" id="NCID0ECBBG" xlink:type="simple">24°40'30"S, 30°48'40"E</named-content></named-content>; 1200 m elev.; 24 Dec. 1990; Roth, V. &amp; Roth, B. leg.; det. Thomas-Cabianca, A., 2018; <named-content xmlns:xlink="http://www.w3.org/1999/xlink" content-type="dwc:institutional_code" xlink:type="simple">NMSA</named-content> DIP ♀: 84327 ♂: 84332 – <bold>Western Cape</bold> • 2 ♂♂; George (Caplant); 01 Feb. 1918; Brauns, Dr H. leg.; det. Thomas-Cabianca, A., 2018 (previously determined as <italic><tp:taxon-name><tp:taxon-name-part taxon-name-part-type="genus" reg="Rhinia">Rhinia</tp:taxon-name-part> <tp:taxon-name-part taxon-name-part-type="species" reg="apicalis">apicalis</tp:taxon-name-part></tp:taxon-name></italic> in the collection); <named-content xmlns:xlink="http://www.w3.org/1999/xlink" content-type="dwc:institutional_code" xlink:type="simple">NMSA</named-content> DIP 020015 • 1 ♀; <italic><tp:taxon-name><tp:taxon-name-part taxon-name-part-type="genus" reg="Promontorium">Pr.</tp:taxon-name-part></tp:taxon-name> B. sp.</italic>; Krebs leg.; det. Loew (previously determined as <italic><tp:taxon-name><tp:taxon-name-part taxon-name-part-type="genus" reg="Fainia">Fainia</tp:taxon-name-part> <tp:taxon-name-part taxon-name-part-type="species" reg="eupoda">eupoda</tp:taxon-name-part></tp:taxon-name></italic> in the collection); <named-content xmlns:xlink="http://www.w3.org/1999/xlink" content-type="dwc:institutional_code" xlink:type="simple">ZMHB</named-content><abbrev xmlns:xlink="http://www.w3.org/1999/xlink" xlink:title="holotype" id="ABBRID0EWCBG" xlink:type="simple">HT</abbrev> 4532.</p><p><bold>Tanzania – Morogoro</bold> • 1 ♀; Udzungwa Mountains National Park, Mito Mitato Plot 13; 674 m elev.; 26 Oct. 2014; Malumbre-Olearte, J. leg.; det. Thomas-Cabianca, A., 2019; <named-content xmlns:xlink="http://www.w3.org/1999/xlink" content-type="dwc:institutional_code" xlink:type="simple">ZMUC</named-content>, DNA-COI K3 • 1 ♀ 2 ♂♂; Udzungwa Mountains National Park, Mizimu Camp.; 769 m elev.; 01 Sep. 2013; Pape, T. &amp; Scharff, N. leg.; det. Thomas-Cabianca, A., 2019; <named-content xmlns:xlink="http://www.w3.org/1999/xlink" content-type="dwc:institutional_code" xlink:type="simple">ZMUC</named-content>, ♀: DNA-COI K7, ♂♂ DNA-COI K6 K20 – <bold>Tanga</bold> • 1 ♂; Usambara, Mts., Rt. B124, 1300 m elev., near Lushoto; 10–15 Sep. 1992; Freidberg, A. leg; det. Thomas-Cabianca, A. 2019; (previously determined as <italic><tp:taxon-name><tp:taxon-name-part taxon-name-part-type="genus" reg="Fainia">Fainia</tp:taxon-name-part> <tp:taxon-name-part taxon-name-part-type="species" reg="kagerana">kagerana</tp:taxon-name-part></tp:taxon-name></italic><abbrev xmlns:xlink="http://www.w3.org/1999/xlink" xlink:title="holotype" id="ABBRID0EVDBG" xlink:type="simple">HT</abbrev> by Dr A.Z. Lehrer, 2007 in the collection); <abbrev xmlns:xlink="http://www.w3.org/1999/xlink" content-type="institution" xlink:title="Steinhardt Museum of Natural History, Tel Aviv University, Tel Aviv, Israel" id="ABBRID0EZDBG" xlink:type="simple">SMNHTAU (TAUI</abbrev>) / 318988.</p></tp:treatment-sec><tp:treatment-sec><!--Section generated to contain objects referenced in tp:taxon-treatment.--><fig id="F1" position="float" orientation="portrait"><object-id xmlns:xlink="http://www.w3.org/1999/xlink" content-type="doi" xlink:type="simple">10.3897/zookeys.1033.58539.figure1</object-id><object-id xmlns:xlink="http://www.w3.org/1999/xlink" content-type="arpha" xlink:type="simple">45EA0E3B-7DB8-5A9D-B397-50DF7F653D1C</object-id><label>Figure 1.</label><caption><p>Phallus of <italic><tp:taxon-name><tp:taxon-name-part taxon-name-part-type="genus" reg="Fainia">Fainia</tp:taxon-name-part> <tp:taxon-name-part taxon-name-part-type="species" reg="albitarsis">albitarsis</tp:taxon-name-part></tp:taxon-name></italic> (Macquart, 1846) <bold>A</bold> dorsal view <bold>B</bold> lateral view <bold>C</bold> ventral view <bold>D</bold> postgonite and pregonite in lateral view. Abbreviations: <italic>acroph</italic> – acrophallus; <italic>basph</italic> – basiphallus; <italic>distph</italic> – distiphallus; <italic>ej e</italic> – ejaculatory sclerite; <italic>ej o</italic> – ejaculatory opening; <italic>ext hy l</italic> – external (distal) hypophallic lobe; <italic>int hy l</italic> – internal (proximal) hypophallic lobe; <italic>m c</italic> – membranous connection; <italic>m w</italic> – mid-ventral wall; <italic>parph</italic> – paraphallus; <italic>pgt</italic> – postgonite; <italic>pha</italic> – phallapodeme; <italic>pregt</italic> – pregonite; <italic>spm dt</italic> – sperm duct; <italic>v p</italic> – ventral plate. Scale bars: 0.2 mm.</p></caption><graphic xmlns:xlink="http://www.w3.org/1999/xlink" xlink:href="zookeys-1033-127-g001.jpg" position="float" orientation="portrait" xlink:type="simple" id="oo_534840.jpg"><uri content-type="original_file" xlink:type="simple">https://binary.pensoft.net/fig/534840</uri></graphic></fig><fig id="F2" position="float" orientation="portrait"><object-id xmlns:xlink="http://www.w3.org/1999/xlink" content-type="doi" xlink:type="simple">10.3897/zookeys.1033.58539.figure2</object-id><object-id xmlns:xlink="http://www.w3.org/1999/xlink" content-type="arpha" xlink:type="simple">41880B1B-F662-5037-B232-C9949E95FF1D</object-id><label>Figure 2.</label><caption><p>Details of the epandrial complex of <italic><tp:taxon-name><tp:taxon-name-part taxon-name-part-type="genus" reg="Fainia">Fainia</tp:taxon-name-part> <tp:taxon-name-part taxon-name-part-type="species" reg="albitarsis">albitarsis</tp:taxon-name-part></tp:taxon-name></italic> (Macquart, 1846) <bold>A</bold> lateral view <bold>B</bold> posterior view. Abbreviations: <italic>an m</italic> – anal membrane; <italic>cerc</italic> – cercus; <italic>epand</italic> – epandrium; <italic>sur</italic> – surstylus; <italic>T7+8</italic> – tergite 7 + 8. Scale bar: 0.2 mm.</p></caption><graphic xmlns:xlink="http://www.w3.org/1999/xlink" xlink:href="zookeys-1033-127-g002.jpg" position="float" orientation="portrait" xlink:type="simple" id="oo_534841.jpg"><uri content-type="original_file" xlink:type="simple">https://binary.pensoft.net/fig/534841</uri></graphic></fig><fig id="F4" position="float" orientation="portrait"><object-id xmlns:xlink="http://www.w3.org/1999/xlink" content-type="doi" xlink:type="simple">10.3897/zookeys.1033.58539.figure4</object-id><object-id xmlns:xlink="http://www.w3.org/1999/xlink" content-type="arpha" xlink:type="simple">9A3BD94A-763E-54A3-9BB4-D8F04885FD2F</object-id><label>Figure 4.</label><caption><p>Specification of the characters measured (species = <italic><tp:taxon-name><tp:taxon-name-part taxon-name-part-type="genus" reg="Fainia">Fainia</tp:taxon-name-part> <tp:taxon-name-part taxon-name-part-type="species" reg="albitarsis">albitarsis</tp:taxon-name-part></tp:taxon-name></italic> (Macquart, 1846)) <bold>A</bold> head in frontal view showing maximum head width and eye separation width <bold>B</bold> head in lateral view showing maximum eye height (spotted red line), maximum gena height, pedicel length and postpedicel length and width <bold>C</bold> palpus in lateral view showing palpus width <bold>D</bold> upper part of head in frontal view showing frontal vitta width, fronto-orbital plate width and anterior ocellus width <bold>E</bold> body size in lateral view. Abbreviations: <italic>fr vit</italic> – frontal vitta; <italic>frorb plt</italic> – fronto-orbital plate; <italic>gn</italic> – gena; <italic>oc</italic> – anterior ocellus; <italic>ped</italic> – pedicel; <italic>plp</italic> – palpus; <italic>pped</italic> – postpedicel.</p></caption><graphic xmlns:xlink="http://www.w3.org/1999/xlink" xlink:href="zookeys-1033-127-g004.jpg" position="float" orientation="portrait" xlink:type="simple" id="oo_534843.jpg"><uri content-type="original_file" xlink:type="simple">https://binary.pensoft.net/fig/534843</uri></graphic></fig><fig id="F5" position="float" orientation="portrait"><object-id xmlns:xlink="http://www.w3.org/1999/xlink" content-type="doi" xlink:type="simple">10.3897/zookeys.1033.58539.figure5</object-id><object-id xmlns:xlink="http://www.w3.org/1999/xlink" content-type="arpha" xlink:type="simple">73D55CEC-76F4-5D15-A7A4-B3D4E9F024F5</object-id><label>Figure 5.</label><caption><p><italic><tp:taxon-name><tp:taxon-name-part taxon-name-part-type="genus" reg="Fainia">Fainia</tp:taxon-name-part> <tp:taxon-name-part taxon-name-part-type="species" reg="albitarsis">albitarsis</tp:taxon-name-part></tp:taxon-name></italic> (Macquart, 1846), general body views of male (SAM DIP A015190) and female (<named-content xmlns:xlink="http://www.w3.org/1999/xlink" content-type="dwc:institutional_code" xlink:type="simple">BMSA</named-content> (D) 15187) <bold>A, C, E, G, I–K</bold> male <bold>A</bold> head in frontal view <bold>C</bold> head in lateral view <bold>E</bold> abdomen in dorsal view <bold>G</bold> thorax in dorsal view <bold>I</bold> retractile membrane connecting <italic>T5</italic> and <italic>T7+8</italic><bold>J</bold> mid-femur, showing posteroventral row of closely spaced spine-like setae distally <bold>K</bold> lateral habitus and labels <bold>B, D, F, H, L</bold> female <bold>B</bold> head in frontal view <bold>D</bold> head in lateral view <bold>F</bold> abdomen in dorsal view <bold>H</bold> thorax in dorsal view <bold>L</bold> lateral habitus and labels. Abbreviations: <italic>cm T5-T7+8</italic> – connective membrane between tergite 5 and 7+8, <italic>T5</italic> – tergite 5, <italic>T7+8</italic> – tergite 7+8. Scale bars: 2 mm.</p></caption><graphic xmlns:xlink="http://www.w3.org/1999/xlink" xlink:href="zookeys-1033-127-g005.jpg" position="float" orientation="portrait" xlink:type="simple" id="oo_534844.jpg"><uri content-type="original_file" xlink:type="simple">https://binary.pensoft.net/fig/534844</uri></graphic></fig><fig id="F6" position="float" orientation="portrait"><object-id xmlns:xlink="http://www.w3.org/1999/xlink" content-type="doi" xlink:type="simple">10.3897/zookeys.1033.58539.figure6</object-id><object-id xmlns:xlink="http://www.w3.org/1999/xlink" content-type="arpha" xlink:type="simple">58D421BA-D512-50B9-B96E-6867BC29B6C5</object-id><label>Figure 6.</label><caption><p><italic><tp:taxon-name><tp:taxon-name-part taxon-name-part-type="genus" reg="Fainia">Fainia</tp:taxon-name-part> <tp:taxon-name-part taxon-name-part-type="species" reg="albitarsis">albitarsis</tp:taxon-name-part></tp:taxon-name></italic> (Macquart, 1846), male terminalia (<named-content xmlns:xlink="http://www.w3.org/1999/xlink" content-type="dwc:institutional_code" xlink:type="simple">BMSA</named-content> (D) 30066) <bold>A, B</bold> epandrial complex and tergite 7+8 in dorsal (<bold>A</bold>) and lateral (<bold>B</bold>) view <bold>C–E</bold> phallus in dorsal (<bold>C</bold>), lateral (<bold>D</bold>) and ventral (<bold>E</bold>) view <bold>F</bold> sternite 5 in ventral view and <bold>G, H</bold> postgonite (upper) and pregonite (lower) in lateral-external (<bold>G</bold>) and lateral-internal view (<bold>H</bold>). Scale bars: 0.2 mm.</p></caption><graphic xmlns:xlink="http://www.w3.org/1999/xlink" xlink:href="zookeys-1033-127-g006.jpg" position="float" orientation="portrait" xlink:type="simple" id="oo_534845.jpg"><uri content-type="original_file" xlink:type="simple">https://binary.pensoft.net/fig/534845</uri></graphic></fig><fig id="F7" position="float" orientation="portrait"><object-id xmlns:xlink="http://www.w3.org/1999/xlink" content-type="doi" xlink:type="simple">10.3897/zookeys.1033.58539.figure7</object-id><object-id xmlns:xlink="http://www.w3.org/1999/xlink" content-type="arpha" xlink:type="simple">0709DF01-DBAE-5D5D-87E2-CA3E05E18B85</object-id><label>Figure 7.</label><caption><p><italic><tp:taxon-name><tp:taxon-name-part taxon-name-part-type="genus" reg="Fainia">Fainia</tp:taxon-name-part> <tp:taxon-name-part taxon-name-part-type="species" reg="kagerana">kagerana</tp:taxon-name-part></tp:taxon-name></italic> Lehrer, 2007a nom. nud. (<abbrev xmlns:xlink="http://www.w3.org/1999/xlink" content-type="institution" xlink:title="Steinhardt Museum of Natural History, Tel Aviv University, Tel Aviv, Israel" id="ABBRID0EN2AE" xlink:type="simple">SMNHTAU (TAUI</abbrev>) 318988) and <italic><tp:taxon-name><tp:taxon-name-part taxon-name-part-type="genus" reg="Fainia">Fainia</tp:taxon-name-part> <tp:taxon-name-part taxon-name-part-type="species" reg="sambura">sambura</tp:taxon-name-part></tp:taxon-name></italic> Lehrer, 2008 holotype (<abbrev xmlns:xlink="http://www.w3.org/1999/xlink" content-type="institution" xlink:title="Steinhardt Museum of Natural History, Tel Aviv University, Tel Aviv, Israel" id="ABBRID0E42AE" xlink:type="simple">SMNHTAU (TAUI</abbrev>) 318990), male terminalia <bold>A–E</bold><italic><tp:taxon-name><tp:taxon-name-part taxon-name-part-type="genus" reg="Fainia">F.</tp:taxon-name-part> <tp:taxon-name-part taxon-name-part-type="species" reg="kagerana">kagerana</tp:taxon-name-part></tp:taxon-name></italic><bold>A, B</bold> epandrial complex in dorsal (<bold>A</bold>) and lateral (<bold>B</bold>) view <bold>C</bold> sternite 5 in ventral view and <bold>D, E</bold> phallus in lateral (<bold>D</bold>) and ventral (<bold>E</bold>) view <bold>F–J</bold><italic><tp:taxon-name><tp:taxon-name-part taxon-name-part-type="genus" reg="Fainia">F.</tp:taxon-name-part> <tp:taxon-name-part taxon-name-part-type="species" reg="sambura">sambura</tp:taxon-name-part></tp:taxon-name></italic><bold>F–H</bold> epandrial complex in dorsal view (<bold>F</bold>), details of surstylus, showing serrations along distal margin (<bold>G</bold>) and lateral view (<bold>H</bold>) and details in <bold>I</bold> sternite 5 in ventral view <bold>J</bold> phallus view. Scale bars: 0.2 mm.</p></caption><graphic xmlns:xlink="http://www.w3.org/1999/xlink" xlink:href="zookeys-1033-127-g007.jpg" position="float" orientation="portrait" xlink:type="simple" id="oo_534846.jpg"><uri content-type="original_file" xlink:type="simple">https://binary.pensoft.net/fig/534846</uri></graphic></fig><fig id="F13" position="float" orientation="portrait"><object-id xmlns:xlink="http://www.w3.org/1999/xlink" content-type="doi" xlink:type="simple">10.3897/zookeys.1033.58539.figure13</object-id><object-id xmlns:xlink="http://www.w3.org/1999/xlink" content-type="arpha" xlink:type="simple">535C8F1A-9503-54F2-B3F0-AA34249D32DC</object-id><label>Figure 13.</label><caption><p><italic><tp:taxon-name><tp:taxon-name-part taxon-name-part-type="genus" reg="Fainia">Fainia</tp:taxon-name-part> <tp:taxon-name-part taxon-name-part-type="species" reg="kirinyaga">kirinyaga</tp:taxon-name-part></tp:taxon-name></italic> Lehrer, 2007b holotype (<abbrev xmlns:xlink="http://www.w3.org/1999/xlink" content-type="institution" xlink:title="Steinhardt Museum of Natural History, Tel Aviv University, Tel Aviv, Israel" id="ABBRID0EYQAI" xlink:type="simple">SMNHTAU (TAUI</abbrev>) 318989), <italic><tp:taxon-name><tp:taxon-name-part taxon-name-part-type="genus" reg="Fainia">Fainia</tp:taxon-name-part> <tp:taxon-name-part taxon-name-part-type="species" reg="sambura">sambura</tp:taxon-name-part></tp:taxon-name></italic> Lehrer, 2008 holotype (<abbrev xmlns:xlink="http://www.w3.org/1999/xlink" content-type="institution" xlink:title="Steinhardt Museum of Natural History, Tel Aviv University, Tel Aviv, Israel" id="ABBRID0EIRAI" xlink:type="simple">SMNHTAU (TAUI</abbrev>) 318989) and <italic><tp:taxon-name><tp:taxon-name-part taxon-name-part-type="genus" reg="Fainia">Fainia</tp:taxon-name-part> <tp:taxon-name-part taxon-name-part-type="species" reg="kagerana">kagerana</tp:taxon-name-part></tp:taxon-name></italic> Lehrer, 2007a nom. nud. (<abbrev xmlns:xlink="http://www.w3.org/1999/xlink" content-type="institution" xlink:title="Steinhardt Museum of Natural History, Tel Aviv University, Tel Aviv, Israel" id="ABBRID0EYRAI" xlink:type="simple">SMNHTAU (TAUI</abbrev>) 318990) general body and heads views <bold>A, D, G</bold><italic><tp:taxon-name><tp:taxon-name-part taxon-name-part-type="genus" reg="Fainia">F.</tp:taxon-name-part> <tp:taxon-name-part taxon-name-part-type="species" reg="kirinyaga">kirinyaga</tp:taxon-name-part></tp:taxon-name></italic> dorsal habitus view (<bold>A</bold>), lateral habitus view (<bold>D</bold>) and head frontal view (<bold>G</bold>) <bold>B, F, H</bold><italic><tp:taxon-name><tp:taxon-name-part taxon-name-part-type="genus" reg="Fainia">Fainia</tp:taxon-name-part> <tp:taxon-name-part taxon-name-part-type="species" reg="sambura">sambura</tp:taxon-name-part></tp:taxon-name></italic> dorsal habitus view (<bold>B</bold>), lateral habitus view (<bold>F</bold>) and head frontal view (<bold>H</bold>) <bold>C, E, I</bold><italic><tp:taxon-name><tp:taxon-name-part taxon-name-part-type="genus" reg="Fainia">Fainia</tp:taxon-name-part> <tp:taxon-name-part taxon-name-part-type="species" reg="kagerana">kagerana</tp:taxon-name-part></tp:taxon-name></italic> nom. nud. dorsal habitus view (<bold>C</bold>), lateral habitus view (<bold>E</bold>) and head frontal view (<bold>I</bold>). Scale bars: 2 mm.</p></caption><graphic xmlns:xlink="http://www.w3.org/1999/xlink" xlink:href="zookeys-1033-127-g013.jpg" position="float" orientation="portrait" xlink:type="simple" id="oo_534852.jpg"><uri content-type="original_file" xlink:type="simple">https://binary.pensoft.net/fig/534852</uri></graphic></fig><fig id="F9" position="float" orientation="portrait"><object-id xmlns:xlink="http://www.w3.org/1999/xlink" content-type="doi" xlink:type="simple">10.3897/zookeys.1033.58539.figure9</object-id><object-id xmlns:xlink="http://www.w3.org/1999/xlink" content-type="arpha" xlink:type="simple">7654CCFE-899D-59B8-BE29-60A94C72409E</object-id><label>Figure 9.</label><caption><p><italic><tp:taxon-name><tp:taxon-name-part taxon-name-part-type="genus" reg="Fainia">Fainia</tp:taxon-name-part> <tp:taxon-name-part taxon-name-part-type="species" reg="elongata">elongata</tp:taxon-name-part></tp:taxon-name></italic> (Bezzi, 1908). Male terminalia (<named-content xmlns:xlink="http://www.w3.org/1999/xlink" content-type="dwc:institutional_code" xlink:type="simple">BMSA</named-content>-<abbrev xmlns:xlink="http://www.w3.org/1999/xlink" xlink:title="Boyekoli Ebale Congo Expedition" id="ABBRID0EHTBG" xlink:type="simple">BECE</abbrev> 03371) <bold>A, B</bold> epandrial complex in dorsal (<bold>A</bold>) and lateral (<bold>B</bold>) view <bold>C–E</bold> phallus in dorsal (<bold>C</bold>), lateral (<bold>D</bold>) and ventral (<bold>E</bold>) view <bold>F</bold> sternite 5 in ventral view and <bold>G</bold> postgonite (upper) and pregonite in lateral-external view (<bold>G</bold>). Scale bars: 0.2 mm.</p></caption><graphic xmlns:xlink="http://www.w3.org/1999/xlink" xlink:href="zookeys-1033-127-g009.jpg" position="float" orientation="portrait" xlink:type="simple" id="oo_534848.jpg"><uri content-type="original_file" xlink:type="simple">https://binary.pensoft.net/fig/534848</uri></graphic></fig></tp:treatment-sec><ref-list><ref id="B50"><mixed-citation xmlns:xlink="http://www.w3.org/1999/xlink" xlink:type="simple"><person-group><name name-style="western"><surname>Zumpt</surname><given-names>F</given-names></name></person-group> (<year>1958</year>) <article-title><tp:taxon-name><tp:taxon-name-part taxon-name-part-type="family">Calliphoridae</tp:taxon-name-part></tp:taxon-name> (<tp:taxon-name><tp:taxon-name-part taxon-name-part-type="order">Diptera</tp:taxon-name-part></tp:taxon-name> Cyclorrapha) Part II: <tp:taxon-name><tp:taxon-name-part taxon-name-part-type="tribe">Rhiniini</tp:taxon-name-part></tp:taxon-name>. Exploration du Parc National Albert, Mission G. F. de Witte (1933–1935).</article-title><volume>92</volume>: <fpage>1</fpage>–<lpage>209</lpage>.</mixed-citation></ref><ref id="B35"><mixed-citation xmlns:xlink="http://www.w3.org/1999/xlink" xlink:type="simple"><person-group><name name-style="western"><surname>Peris</surname><given-names>SV</given-names></name></person-group> (<year>1952</year>) <article-title>La subfamilia <tp:taxon-name><tp:taxon-name-part taxon-name-part-type="subfamily">Rhiniinae</tp:taxon-name-part></tp:taxon-name> (Dipt. <tp:taxon-name><tp:taxon-name-part taxon-name-part-type="family">Calliphoridae</tp:taxon-name-part></tp:taxon-name>).</article-title><source>Anales de la Estación Experimental Aula Dei</source><volume>3</volume>: <fpage>1</fpage>–<lpage>224</lpage>.</mixed-citation></ref><ref id="B32"><mixed-citation xmlns:xlink="http://www.w3.org/1999/xlink" xlink:type="simple"><person-group><name name-style="western"><surname>Macquart</surname><given-names>PJM</given-names></name></person-group> (<year>1846</year>) <article-title>Diptères exotiques nouveaux ou peu connus. Supplément [1].</article-title><source>Mémoires de la Société des Sciences, de l’agriculture et des Arts de Lille,</source><volume>1844</volume>: <fpage>133</fpage>–<lpage>364</lpage>.</mixed-citation></ref><ref id="B25"><mixed-citation xmlns:xlink="http://www.w3.org/1999/xlink" xlink:type="simple"><person-group><name name-style="western"><surname>Loew</surname><given-names>H</given-names></name></person-group> (<year>1862</year>) <tp:taxon-name><tp:taxon-name-part taxon-name-part-type="order">Diptera</tp:taxon-name-part></tp:taxon-name> Zweiflügler. In: Peters WCH (Ed.) Naturwissentschaftliche Reise nach Mossambique auf Befehl seiner Majestät des Königs Friedrich Wilhelm IV in den Jahren 1842 bis 1848 ausgeführt. Zoologie, 5 (Insecten und Myriapoden), pp. 1–34.</mixed-citation></ref><ref id="B36"><mixed-citation xmlns:xlink="http://www.w3.org/1999/xlink" xlink:type="simple"><person-group><name name-style="western"><surname>Peris</surname><given-names>SV</given-names></name></person-group> (<year>1956</year>) <article-title>Nuevas notas sobre <tp:taxon-name><tp:taxon-name-part taxon-name-part-type="tribe">Rhiniini</tp:taxon-name-part></tp:taxon-name> con descripciones de formas nuevas (Dipt., <tp:taxon-name><tp:taxon-name-part taxon-name-part-type="family">Calliphoridae</tp:taxon-name-part></tp:taxon-name>).</article-title><source>Eos: Revista Española de Entomología</source><volume>16</volume>: <fpage>231</fpage>–<lpage>254</lpage>.</mixed-citation></ref><ref id="B38"><mixed-citation xmlns:xlink="http://www.w3.org/1999/xlink" xlink:type="simple"><person-group><name name-style="western"><surname>Pont</surname><given-names>AC</given-names></name></person-group> (<year>1980</year>) <article-title>90 Family <tp:taxon-name><tp:taxon-name-part taxon-name-part-type="family">Calliphoridae</tp:taxon-name-part></tp:taxon-name>.</article-title> In: <person-group><name name-style="western"><surname>Crosskey</surname><given-names>RW</given-names></name></person-group> (<role>Ed.</role>) <issue-title>Catalogue of the Diptera of the Afrotropical Region.</issue-title><source>British Museum (Natural History), London</source>, <fpage>779</fpage>–<lpage>800</lpage>.</mixed-citation></ref><ref id="B22"><mixed-citation xmlns:xlink="http://www.w3.org/1999/xlink" xlink:type="simple"><person-group><name name-style="western"><surname>Kurahashi</surname><given-names>H</given-names></name><name name-style="western"><surname>Kirk-Spriggs</surname><given-names>AH</given-names></name></person-group> (<year>2006</year>) <article-title>The <tp:taxon-name><tp:taxon-name-part taxon-name-part-type="family">Calliphoridae</tp:taxon-name-part></tp:taxon-name> of Namibia (<tp:taxon-name><tp:taxon-name-part taxon-name-part-type="order">Diptera</tp:taxon-name-part></tp:taxon-name>: <tp:taxon-name><tp:taxon-name-part taxon-name-part-type="superfamily">Oestroidea</tp:taxon-name-part></tp:taxon-name>).</article-title><source>Zootaxa</source><volume>1322</volume>: <fpage>1</fpage>–<lpage>131</lpage>. <ext-link xlink:type="simple" ext-link-type="doi" xlink:href="10.11646/zootaxa.1322.1.1">https://doi.org/10.11646/zootaxa.1322.1.1</ext-link></mixed-citation></ref><ref id="B31"><mixed-citation xmlns:xlink="http://www.w3.org/1999/xlink" xlink:type="simple"><person-group><name name-style="western"><surname>Lehrer</surname><given-names>AZ</given-names></name></person-group> (<year>2011</year>) Recueil de <tp:taxon-name><tp:taxon-name-part taxon-name-part-type="family">Calliphoridae</tp:taxon-name-part></tp:taxon-name> décrits ou revus (<tp:taxon-name><tp:taxon-name-part taxon-name-part-type="class">Insecta</tp:taxon-name-part></tp:taxon-name>, <tp:taxon-name><tp:taxon-name-part taxon-name-part-type="order">Diptera</tp:taxon-name-part></tp:taxon-name>). Entomologica: Annali di Entomologia Generale ed Applicata XLIII: 3–275.</mixed-citation></ref></ref-list></tp:taxon-treatment>
