# Supplementary material for: Revision of the Afrotropical genus Fainia Zumpt, 1958, with notes on the morphology of Rhiniidae subfamilies (Diptera, Oestroidea)
Source: Zookeys. 2021 Apr 22;1033:127–57. doi: 10.3897/zookeys.1033.58539 (PMC8084851; doi:10.3897/zookeys.1033.58539)
Supplement: XML Treatment for Fainia elongata [file zookeys.1033.58539-treatment3.xml]

<!DOCTYPE tp:taxon-treatment
  PUBLIC "-//TaxonX//DTD Taxonomic Treatment Publishing DTD v0 20100105//EN" "tax-treatment-NSO.dtd">
<tp:taxon-treatment xmlns:tp="http://www.plazi.org/taxpub"><tp:treatment-meta><kwd-group><label>Taxon classification</label><kwd><named-content xmlns:xlink="http://www.w3.org/1999/xlink" content-type="kingdom">Animalia</named-content></kwd><kwd><named-content xmlns:xlink="http://www.w3.org/1999/xlink" content-type="order">Diptera</named-content></kwd><kwd><named-content xmlns:xlink="http://www.w3.org/1999/xlink" content-type="family">Rhiniidae</named-content></kwd></kwd-group><mixed-citation publication-type="journal"><person-group><name><surname>Thomas-Cabianca</surname><given-names>Arianna</given-names></name><name><surname>Martínez-Sánchez</surname><given-names>Anabel</given-names></name><name><surname>Villet</surname><given-names>Martin H.</given-names></name><name><surname>Rojo</surname><given-names>Santos</given-names></name></person-group><article-title>Revision of the Afrotropical genus <italic><tp:taxon-name><tp:taxon-name-part taxon-name-part-type="genus" reg="Fainia">Fainia</tp:taxon-name-part></tp:taxon-name></italic> Zumpt, 1958, with notes on the morphology of <tp:taxon-name><tp:taxon-name-part taxon-name-part-type="family">Rhiniidae</tp:taxon-name-part></tp:taxon-name> subfamilies (<tp:taxon-name><tp:taxon-name-part taxon-name-part-type="order">Diptera</tp:taxon-name-part></tp:taxon-name>, <tp:taxon-name><tp:taxon-name-part taxon-name-part-type="superfamily">Oestroidea</tp:taxon-name-part></tp:taxon-name>)</article-title><source>Zookeys</source><day>22</day><month>4</month><year>2021</year><volume>1033</volume><fpage>127</fpage><lpage>157</lpage><pub-id pub-id-type="doi">10.3897/zookeys.1033.58539</pub-id></mixed-citation></tp:treatment-meta><tp:nomenclature><tp:taxon-name><object-id xmlns:xlink="http://www.w3.org/1999/xlink" content-type="arpha" xlink:type="simple">AA24325C-43D2-5831-A952-BF5EBC4D661C</object-id>
            <tp:taxon-name-part taxon-name-part-type="genus" reg="Fainia">Fainia</tp:taxon-name-part>
            <tp:taxon-name-part taxon-name-part-type="species" reg="elongata">elongata</tp:taxon-name-part>
          </tp:taxon-name><tp:taxon-authority>(Bezzi, 1908)</tp:taxon-authority><xref ref-type="fig" rid="F3">Figs 3</xref><xref ref-type="fig" rid="F8">, 8</xref><xref ref-type="fig" rid="F9">, 9</xref><tp:nomenclature-citation-list><tp:nomenclature-citation><tp:taxon-name><tp:taxon-name-part taxon-name-part-type="genus" reg="Stomatorrhina"/> <tp:taxon-name-part taxon-name-part-type="species" reg="elongata"/></tp:taxon-name><comment>≡ <tp:taxon-name><tp:taxon-name-part taxon-name-part-type="genus" reg="Stomatorrhina">Stomatorrhina</tp:taxon-name-part> <tp:taxon-name-part taxon-name-part-type="species" reg="elongata">elongata</tp:taxon-name-part></tp:taxon-name> Bezzi, 1908: 383 (<italic>teste</italic><xref ref-type="bibr" rid="B50">Zumpt 1958</xref>) </comment></tp:nomenclature-citation><tp:nomenclature-citation><tp:taxon-name><tp:taxon-name-part taxon-name-part-type="genus" reg="Idiella"/> <tp:taxon-name-part taxon-name-part-type="species" reg="major"/></tp:taxon-name><comment>= <tp:taxon-name><tp:taxon-name-part taxon-name-part-type="genus" reg="Idiella">Idiella</tp:taxon-name-part> <tp:taxon-name-part taxon-name-part-type="species" reg="major">major</tp:taxon-name-part></tp:taxon-name> Malloch, 1926: 510 (<italic>teste</italic><xref ref-type="bibr" rid="B35">Peris 1952</xref>; <xref ref-type="bibr" rid="B50">Zumpt 1958</xref>) </comment></tp:nomenclature-citation></tp:nomenclature-citation-list></tp:nomenclature><tp:treatment-sec sec-type="Type localities and repositories of primary types" id="SECID0EXGBG"><title>Type localities and repositories of primary types.</title><p><italic><tp:taxon-name><tp:taxon-name-part taxon-name-part-type="genus" reg="Stomatorrhina">Stomatorrhina</tp:taxon-name-part> <tp:taxon-name-part taxon-name-part-type="species" reg="elongata">elongata</tp:taxon-name-part></tp:taxon-name></italic>: Bas-Congo (= Democratic Republic of the Congo), male <abbrev xmlns:xlink="http://www.w3.org/1999/xlink" xlink:title="holotype" id="ABBRID0EIHBG" xlink:type="simple">HT</abbrev> in IRSNB (Royal Belgian Institute of Natural Sciences, Brussels, Belgium) (description based on a single male specimen, not examined). <italic><tp:taxon-name><tp:taxon-name-part taxon-name-part-type="genus" reg="Idiella">Idiella</tp:taxon-name-part> <tp:taxon-name-part taxon-name-part-type="species" reg="major">major</tp:taxon-name-part></tp:taxon-name></italic>: Sierra Leone, Masimera to Yonnibanna, (?co)Type(s) female(s) in <named-content xmlns:xlink="http://www.w3.org/1999/xlink" content-type="dwc:institutional_code" xlink:type="simple">NHMUK</named-content> (Natural History Museum UK) (number of type specimens not specified, locality specified in <xref ref-type="bibr" rid="B35">Peris (1952</xref>: 48), not examined).</p></tp:treatment-sec><tp:treatment-sec sec-type="distribution" id="SECID0EAIBG"><title>Distribution.</title><p>Cameroon, Central African Republic*, Democratic Republic of the Congo, Equatorial Guinea, Ivory Coast, Kenya, ?Madagascar, Malawi, Mozambique, Namibia, ?Nigeria, Rwanda, Sierra Leone, South Africa, Sudan, Tanzania, Togo, Uganda, Zimbabwe (<xref ref-type="bibr" rid="B33">Malloch 1926</xref>; <xref ref-type="bibr" rid="B35">Peris 1952</xref>, <xref ref-type="bibr" rid="B36">1956</xref>; <xref ref-type="bibr" rid="B50">Zumpt 1958</xref>, <xref ref-type="bibr" rid="B51">1962</xref>; <xref ref-type="bibr" rid="B38">Pont 1980</xref>; <xref ref-type="bibr" rid="B22">Kurahashi and Kirk-Spriggs 2006</xref>).</p></tp:treatment-sec><tp:treatment-sec sec-type="biology" id="SECID0ECJBG"><title>Biology.</title><p>Ecology, immature stages and life history unknown.</p></tp:treatment-sec><tp:treatment-sec sec-type="redescription" id="SECID0EHJBG"><title>Redescription.</title><p>Length 10.76 mm [10.60–10.87] (n = 3) <bold><italic>Head</italic></bold> (Fig. <xref ref-type="fig" rid="F8">8A–D</xref>). <bold><italic>Thorax</italic></bold> (Fig. <xref ref-type="fig" rid="F8">8G–K</xref>). Acrostichal setae = 0 + 1, dorsocentral setae = 0 + 1, intra-alar setae = 0 + 1, post postpronotal lobe setae = 1 long and 1 short, outer post postpronotal lobe seta present, supra-alar setae = 2, marginal scutellar setae = 3, discal scutellar setae = 0, proepisternal setae = 2, proepimeral seta = 0. Proepimeron, proepisternum, anepimeron, anepisternum, katepisternum and inferior half of postpronotal lobe covered with dense yellow microtomentum (Fig. <xref ref-type="fig" rid="F8">8J, K</xref>); meron also covered, but with microtomentum lighter, anepisternal setae = 2 anterior to an extra dense row of yellow hairs (Fig. <xref ref-type="fig" rid="F8">8J, K</xref>). <bold><italic>Wing</italic></bold>. Tegula and basicosta black-brown, outer margin along costal vein light infuscate, lower calypter yellow and slightly longer than broad. <bold><italic>Legs</italic></bold> (Fig. <xref ref-type="fig" rid="F8">8J, K</xref>). Femora yellow, tibiae yellow to brown. <bold><italic>Abdomen</italic></bold> (Fig. <xref ref-type="fig" rid="F8">8E</xref>. F). Yellow-orange, longer than broad. <bold>Male</bold> (n = 2). <bold><italic>Head</italic></bold> (Fig. <xref ref-type="fig" rid="F8">8A, C</xref>). Eye bare, inner facets moderately enlarged but not demarcated from outer ones. Eyes separated by 0.04 times width of head [0.04–0.04] (at narrowest point between 1.10 to 1.30 times anterior ocellus width); eye length 3.51 times height of gena [3.49–3.54]. Postpedicel length 2.52 times length of pedicel [2.44–2.61], ocellar setae well-developed, inner vertical seta present, outer vertical seta absent, 8-10 frontal setae, palpus width in broadest area around 2.50 times width of postpedicel. <bold><italic>Thorax</italic></bold> (Fig. <xref ref-type="fig" rid="F8">8G, J</xref>). <bold><italic>Legs</italic></bold> (Fig. <xref ref-type="fig" rid="F8">8J</xref>). Fore tibia with 2–3 anterodorsal setae; mid-tibia with 1 anterodorsal seta, 1 posterodorsal seta; hind tibia with 3 anterodorsal setae (row-like), 3 posterodorsal seta (row-like), 2 anteroventral setae. <bold><italic>Abdomen</italic></bold> (Fig. <xref ref-type="fig" rid="F8">8E, J</xref>). <bold><italic>Terminalia</italic></bold> (Fig. <xref ref-type="fig" rid="F9">9</xref>). Medial lobe 0.5 times width of sternite 5, posterior margin straight or almost straight and less sclerotised, area that connects with outer lobes densely covered by black hairs (Fig. <xref ref-type="fig" rid="F9">9F</xref>). Outer lobes longer and narrow, curved in proximal direction (like an open ‘C’), terminal area round, covered by long and thick black setae, surrounded by a lighter halo with yellow vestiture (Fig. <xref ref-type="fig" rid="F9">9F</xref>). Sustylus rectangular (Fig. <xref ref-type="fig" rid="F9">9A, B</xref>), thinner and more slender than in <italic><tp:taxon-name><tp:taxon-name-part taxon-name-part-type="genus" reg="Fainia">F.</tp:taxon-name-part> <tp:taxon-name-part taxon-name-part-type="species" reg="albitarsis">albitarsis</tp:taxon-name-part></tp:taxon-name></italic> (Fig. <xref ref-type="fig" rid="F6">6A, B</xref>), posterior area darker (Fig. <xref ref-type="fig" rid="F9">9A, B</xref>), ventrally and dorsally with black setae (Fig. <xref ref-type="fig" rid="F9">9A, B</xref>), in lateral view (Fig. <xref ref-type="fig" rid="F9">9B</xref>) slightly curved inwards at ventral posterior region and proximally pointed (Fig. <xref ref-type="fig" rid="F9">9B</xref>). Cercus slender and fused, covered with long black setae, forming an inward hook apically (Fig. <xref ref-type="fig" rid="F9">9B</xref>). Phallus as in Fig. <xref ref-type="fig" rid="F9">9C–E</xref>, ventral plate in ventral view as in Fig. <xref ref-type="fig" rid="F9">9E</xref>; postgonite and pregonite as in Fig. <xref ref-type="fig" rid="F9">9C–E, G</xref>. <bold>Female</bold> (n = 1). <bold><italic>Head</italic></bold> (Fig. <xref ref-type="fig" rid="F8">8B, D</xref>). Eyes separation 0.20 times width of head, eye length 3.12 times height of gena. Postpedicel 2.08 times length of pedicel; frontal vitta subparallel-sided; fronto-orbital plate 0.60 times as wide as frontal vitta at tip of ocellar triangle; ocellar setae well-developed and proclinate, 11 frontal setae, 5 or more proclinate orbital setae, 1 reclinate orbital seta; palpus width more than 2.00 times postpedicel width in broadest area. <bold><italic>Thorax</italic></bold> (Fig. <xref ref-type="fig" rid="F8">8H, K</xref>). <bold><italic>Legs</italic></bold> (Fig. <xref ref-type="fig" rid="F8">8K</xref>). Fore tibia 2 anterodorsal setae; mid-tibia 1 anterodorsal seta, 1 posterodorsal seta, 1 anteroventral seta, 2 posteroventral setae; hind tibia 2 anterodorsal setae, 2 posterodorsal setae, 2 anteroventral setae. <bold><italic>Abdomen</italic></bold> (Fig. <xref ref-type="fig" rid="F8">8F, K</xref>). Tergite 5 with a triangular middle incision (Fig. <xref ref-type="fig" rid="F8">8F</xref>).</p><fig id="F8" position="float" orientation="portrait"><object-id xmlns:xlink="http://www.w3.org/1999/xlink" content-type="doi" xlink:type="simple">10.3897/zookeys.1033.58539.figure8</object-id><object-id xmlns:xlink="http://www.w3.org/1999/xlink" content-type="arpha" xlink:type="simple">29AB4D80-6187-5D2E-AE1E-E87420F1F5F7</object-id><label>Figure 8.</label><caption><p><italic><tp:taxon-name><tp:taxon-name-part taxon-name-part-type="genus" reg="Fainia">Fainia</tp:taxon-name-part> <tp:taxon-name-part taxon-name-part-type="species" reg="elongata">elongata</tp:taxon-name-part></tp:taxon-name></italic> (Bezzi, 1908). General body views of male (<named-content xmlns:xlink="http://www.w3.org/1999/xlink" content-type="dwc:institutional_code" xlink:type="simple">BMSA</named-content>-<abbrev xmlns:xlink="http://www.w3.org/1999/xlink" xlink:title="Boyekoli Ebale Congo Expedition" id="ABBRID0EOPBG" xlink:type="simple">BECE</abbrev> 03371) and female (<named-content xmlns:xlink="http://www.w3.org/1999/xlink" content-type="dwc:institutional_code" xlink:type="simple">BMSA</named-content>-<abbrev xmlns:xlink="http://www.w3.org/1999/xlink" xlink:title="Boyekoli Ebale Congo Expedition" id="ABBRID0EXPBG" xlink:type="simple">BECE</abbrev> 03118) <bold>A, C, E, G, J</bold> male <bold>A</bold> head in frontal view <bold>C</bold> head in lateral view <bold>E</bold> abdomen in dorsal view <bold>G</bold> thorax in dorsal view <bold>J</bold> lateral habitus and labels <bold>B, D, F, H, K</bold> female <bold>B</bold> head in frontal view <bold>D</bold> head in lateral view <bold>F</bold> abdomen in dorsal view <bold>H</bold> thorax in dorsal view <bold>K</bold> lateral habitus and labels. Scale bars: 2 mm.</p></caption><graphic xmlns:xlink="http://www.w3.org/1999/xlink" xlink:href="zookeys-1033-127-g008.jpg" position="float" orientation="portrait" xlink:type="simple" id="oo_534847.jpg"><uri content-type="original_file" xlink:type="simple">https://binary.pensoft.net/fig/534847</uri></graphic></fig></tp:treatment-sec><tp:treatment-sec sec-type="discussion" id="SECID0EYQBG"><title>Discussion.</title><p>We were not able to examine the type material of <italic><tp:taxon-name><tp:taxon-name-part taxon-name-part-type="genus" reg="Fainia">Fainia</tp:taxon-name-part> <tp:taxon-name-part taxon-name-part-type="species" reg="elongata">elongata</tp:taxon-name-part></tp:taxon-name></italic> or <italic><tp:taxon-name><tp:taxon-name-part taxon-name-part-type="genus" reg="Idiella">Idiella</tp:taxon-name-part> <tp:taxon-name-part taxon-name-part-type="species" reg="major">major</tp:taxon-name-part></tp:taxon-name></italic>, but <italic><tp:taxon-name><tp:taxon-name-part taxon-name-part-type="genus" reg="Fainia">F.</tp:taxon-name-part> <tp:taxon-name-part taxon-name-part-type="species" reg="elongata">elongata</tp:taxon-name-part></tp:taxon-name></italic> is a well-defined species, properly described by <xref ref-type="bibr" rid="B2">Bezzi (1908)</xref> and diagnosed by <xref ref-type="bibr" rid="B35">Peris (1952)</xref> and <xref ref-type="bibr" rid="B50">Zumpt (1958)</xref>. The synonymy was first published by <xref ref-type="bibr" rid="B35">Peris (1952)</xref> and seems reliable.</p><fig id="F9" position="float" orientation="portrait"><object-id xmlns:xlink="http://www.w3.org/1999/xlink" content-type="doi" xlink:type="simple">10.3897/zookeys.1033.58539.figure9</object-id><object-id xmlns:xlink="http://www.w3.org/1999/xlink" content-type="arpha" xlink:type="simple">7654CCFE-899D-59B8-BE29-60A94C72409E</object-id><label>Figure 9.</label><caption><p><italic><tp:taxon-name><tp:taxon-name-part taxon-name-part-type="genus" reg="Fainia">Fainia</tp:taxon-name-part> <tp:taxon-name-part taxon-name-part-type="species" reg="elongata">elongata</tp:taxon-name-part></tp:taxon-name></italic> (Bezzi, 1908). Male terminalia (<named-content xmlns:xlink="http://www.w3.org/1999/xlink" content-type="dwc:institutional_code" xlink:type="simple">BMSA</named-content>-<abbrev xmlns:xlink="http://www.w3.org/1999/xlink" xlink:title="Boyekoli Ebale Congo Expedition" id="ABBRID0EHTBG" xlink:type="simple">BECE</abbrev> 03371) <bold>A, B</bold> epandrial complex in dorsal (<bold>A</bold>) and lateral (<bold>B</bold>) view <bold>C–E</bold> phallus in dorsal (<bold>C</bold>), lateral (<bold>D</bold>) and ventral (<bold>E</bold>) view <bold>F</bold> sternite 5 in ventral view and <bold>G</bold> postgonite (upper) and pregonite in lateral-external view (<bold>G</bold>). Scale bars: 0.2 mm.</p></caption><graphic xmlns:xlink="http://www.w3.org/1999/xlink" xlink:href="zookeys-1033-127-g009.jpg" position="float" orientation="portrait" xlink:type="simple" id="oo_534848.jpg"><uri content-type="original_file" xlink:type="simple">https://binary.pensoft.net/fig/534848</uri></graphic></fig></tp:treatment-sec><tp:treatment-sec sec-type="material" id="SECID0EEUBG"><title>Material examined.</title><p>21 specimens (7 ♀♀ 14 ♂♂).</p><p><bold>Cameroon</bold> • 1 ♂; Páma-Quelle, Lobaje, Marsch am-Ubangi (Neu-Kamerun); 1913; Ramsay, S.G. leg.; det. Zumpt, F., 1955; <named-content xmlns:xlink="http://www.w3.org/1999/xlink" content-type="dwc:institutional_code" xlink:type="simple">ZMHB</named-content> Dipt S06219 <abbrev xmlns:xlink="http://www.w3.org/1999/xlink" xlink:title="terminalia slide" id="ABBRID0ESUBG" xlink:type="simple">TS</abbrev> no. 19 • 1 ♂; Páma-Quelle (Neu-Kamerun); 1913; Ramsay, S.G. leg.; det. Zumpt, F., 1955; <named-content xmlns:xlink="http://www.w3.org/1999/xlink" content-type="dwc:institutional_code" xlink:type="simple">ZMHB</named-content> Dipt S06219 <abbrev xmlns:xlink="http://www.w3.org/1999/xlink" xlink:title="terminalia slide" id="ABBRID0E2UBG" xlink:type="simple">TS</abbrev> no. 3; • 1 ♀ 2 ♂♂; Páma-Quelle, Lobaje // Marsch am-Ubangi (Neu-Kamerun); 15 Feb. 1913; Ramsay, S.G. leg.; det. Thomas-Cabianca, A., 2019; <named-content xmlns:xlink="http://www.w3.org/1999/xlink" content-type="dwc:institutional_code" xlink:type="simple">ZMHB</named-content> Dipt ♀: S06217 ♂♂: S06219 • 1 ♂; Páma-Quelle // Mboko (Neu-Kamerun); 23 Feb. 1913; Ramsay, S.G. leg.; <named-content xmlns:xlink="http://www.w3.org/1999/xlink" content-type="dwc:institutional_code" xlink:type="simple">ZMHB</named-content> Dipt S06219.</p><p><bold>Central African Republic – Sangha-Mbaéré</bold> • 5 ♂♂; Parc National de Dzanga-Ndoki, Mabéa Bai, 21.4 Km 53'NE Bayanga; <named-content xmlns:xlink="http://www.w3.org/1999/xlink" content-type="dwc:verbatimCoordinates" xlink:type="simple"><named-content content-type="geo-json" specific-use="{&#34;type&#34;:&#34;Point&#34;,&#34;coordinates&#34;:[16.409500,3.033500]}" id="NCID0EQVBG" xlink:type="simple">3°02.01'N, 16°24.57'E</named-content></named-content>; 510 m elev., 03–04 May 2001; van Noort, S. leg.; marsh clearing; lowland rainforest; Malaise trap; det. Thomas-Cabianca, A., 2018; <named-content xmlns:xlink="http://www.w3.org/1999/xlink" content-type="dwc:institutional_code" xlink:type="simple">SAMC</named-content> DIP A015267 • 1 ♂; Parc National de Dzanga-Ndoki, 38.6 km 173'S Lidjombo; <named-content xmlns:xlink="http://www.w3.org/1999/xlink" content-type="dwc:verbatimCoordinates" xlink:type="simple"><named-content content-type="geo-json" specific-use="{&#34;type&#34;:&#34;Point&#34;,&#34;coordinates&#34;:[16.153333,2.360000]}" id="NCID0E4VBG" xlink:type="simple">2°21.60'N, 16°09.20'E</named-content></named-content>; 350 m elev.; 21–22 May 2001; van Noort, S. leg.; lowland rainforest; Malaise trap; det. Thomas-Cabianca, A., 2018; <named-content xmlns:xlink="http://www.w3.org/1999/xlink" content-type="dwc:institutional_code" xlink:type="simple">SAMC</named-content> • 1 ♀ 2 ♂♂; same collection data as previous; 23–24 May 2001; <named-content xmlns:xlink="http://www.w3.org/1999/xlink" content-type="dwc:institutional_code" xlink:type="simple">SAMC</named-content> DIP ♀: A015266; ♂: A015269.</p><p><bold>Democratic Republic of the Congo – Oriental</bold> • 1 ♀; Yafira Forest transect; 0.70269'N, 24.20080'E; 29–31 May 2010; Kirk-Spriggs, A.H. leg., primary lowland evergreen forest; Malaise trap; det. Rognes, K., 2012; <named-content xmlns:xlink="http://www.w3.org/1999/xlink" content-type="dwc:institutional_code" xlink:type="simple">BMSA</named-content>-<abbrev xmlns:xlink="http://www.w3.org/1999/xlink" xlink:title="Boyekoli Ebale Congo Expedition" id="ABBRID0EVWBG" xlink:type="simple">BECE</abbrev> 03118 • 1 ♀ 1 ♂, same collection data as previous; 0.70269'N, 24.20107'E, lowland evergreen swamp forest; <named-content xmlns:xlink="http://www.w3.org/1999/xlink" content-type="dwc:institutional_code" xlink:type="simple">BMSA</named-content>-<abbrev xmlns:xlink="http://www.w3.org/1999/xlink" xlink:title="Boyekoli Ebale Congo Expedition" id="ABBRID0E5WBG" xlink:type="simple">BECE</abbrev> ♀: 03372 DNA-COI F2, ♂: 03371 DNA-COI F5.</p><p><bold>Equatorial Guinea</bold> • 1 ♀; Uelleburg. Benito Mts. (Spanish Guinea); 1–14 Feb. 1908; Tessmann, S.G. leg.; <named-content xmlns:xlink="http://www.w3.org/1999/xlink" content-type="dwc:institutional_code" xlink:type="simple">ZMHB</named-content> Dipt S06219.</p><p><bold>South Africa – KwaZulu-Natal</bold> • 1 ♀; Ramsgate Butterfly Sanctuary; <named-content xmlns:xlink="http://www.w3.org/1999/xlink" content-type="dwc:verbatimCoordinates" xlink:type="simple"><named-content content-type="geo-json" specific-use="{&#34;type&#34;:&#34;Point&#34;,&#34;coordinates&#34;:[30.340000,-30.888333]}" id="NCID0ESXBG" xlink:type="simple">30°53.3'S, 30°20.4'E</named-content></named-content>; 26–29 Apr. 2004; Mostovski, M. leg.; light trap; det. Thomas-Cabianca, A., 2018; <named-content xmlns:xlink="http://www.w3.org/1999/xlink" content-type="dwc:institutional_code" xlink:type="simple">NMSA</named-content> DIP 84387.</p><p><bold>Zimbabwe</bold> • 1 ♀; Bomponi, Vumba; 28 Jul. 1965; Cookson, D.M. leg.; det. Zumpt, F., 1969; <named-content xmlns:xlink="http://www.w3.org/1999/xlink" content-type="dwc:institutional_code" xlink:type="simple">NMSA</named-content> DIP 019870.</p></tp:treatment-sec><tp:treatment-sec><!--Section generated to contain objects referenced in tp:taxon-treatment.--><fig id="F3" position="float" orientation="portrait"><object-id xmlns:xlink="http://www.w3.org/1999/xlink" content-type="doi" xlink:type="simple">10.3897/zookeys.1033.58539.figure3</object-id><object-id xmlns:xlink="http://www.w3.org/1999/xlink" content-type="arpha" xlink:type="simple">D88DD177-C434-5F29-8961-074244C2F3C4</object-id><label>Figure 3.</label><caption><p>Sternite 5 of <italic><tp:taxon-name><tp:taxon-name-part taxon-name-part-type="genus" reg="Fainia">Fainia</tp:taxon-name-part> <tp:taxon-name-part taxon-name-part-type="species" reg="elongata">elongata</tp:taxon-name-part></tp:taxon-name></italic> (Bezzi, 1908). Abbreviation: <italic>St6</italic> – sternite 6. Scale bar: 0.5 mm.</p></caption><graphic xmlns:xlink="http://www.w3.org/1999/xlink" xlink:href="zookeys-1033-127-g003.jpg" position="float" orientation="portrait" xlink:type="simple" id="oo_534842.jpg"><uri content-type="original_file" xlink:type="simple">https://binary.pensoft.net/fig/534842</uri></graphic></fig><fig id="F6" position="float" orientation="portrait"><object-id xmlns:xlink="http://www.w3.org/1999/xlink" content-type="doi" xlink:type="simple">10.3897/zookeys.1033.58539.figure6</object-id><object-id xmlns:xlink="http://www.w3.org/1999/xlink" content-type="arpha" xlink:type="simple">58D421BA-D512-50B9-B96E-6867BC29B6C5</object-id><label>Figure 6.</label><caption><p><italic><tp:taxon-name><tp:taxon-name-part taxon-name-part-type="genus" reg="Fainia">Fainia</tp:taxon-name-part> <tp:taxon-name-part taxon-name-part-type="species" reg="albitarsis">albitarsis</tp:taxon-name-part></tp:taxon-name></italic> (Macquart, 1846), male terminalia (<named-content xmlns:xlink="http://www.w3.org/1999/xlink" content-type="dwc:institutional_code" xlink:type="simple">BMSA</named-content> (D) 30066) <bold>A, B</bold> epandrial complex and tergite 7+8 in dorsal (<bold>A</bold>) and lateral (<bold>B</bold>) view <bold>C–E</bold> phallus in dorsal (<bold>C</bold>), lateral (<bold>D</bold>) and ventral (<bold>E</bold>) view <bold>F</bold> sternite 5 in ventral view and <bold>G, H</bold> postgonite (upper) and pregonite (lower) in lateral-external (<bold>G</bold>) and lateral-internal view (<bold>H</bold>). Scale bars: 0.2 mm.</p></caption><graphic xmlns:xlink="http://www.w3.org/1999/xlink" xlink:href="zookeys-1033-127-g006.jpg" position="float" orientation="portrait" xlink:type="simple" id="oo_534845.jpg"><uri content-type="original_file" xlink:type="simple">https://binary.pensoft.net/fig/534845</uri></graphic></fig></tp:treatment-sec><ref-list><ref id="B50"><mixed-citation xmlns:xlink="http://www.w3.org/1999/xlink" xlink:type="simple"><person-group><name name-style="western"><surname>Zumpt</surname><given-names>F</given-names></name></person-group> (<year>1958</year>) <article-title><tp:taxon-name><tp:taxon-name-part taxon-name-part-type="family">Calliphoridae</tp:taxon-name-part></tp:taxon-name> (<tp:taxon-name><tp:taxon-name-part taxon-name-part-type="order">Diptera</tp:taxon-name-part></tp:taxon-name> Cyclorrapha) Part II: <tp:taxon-name><tp:taxon-name-part taxon-name-part-type="tribe">Rhiniini</tp:taxon-name-part></tp:taxon-name>. Exploration du Parc National Albert, Mission G. F. de Witte (1933–1935).</article-title><volume>92</volume>: <fpage>1</fpage>–<lpage>209</lpage>.</mixed-citation></ref><ref id="B35"><mixed-citation xmlns:xlink="http://www.w3.org/1999/xlink" xlink:type="simple"><person-group><name name-style="western"><surname>Peris</surname><given-names>SV</given-names></name></person-group> (<year>1952</year>) <article-title>La subfamilia <tp:taxon-name><tp:taxon-name-part taxon-name-part-type="subfamily">Rhiniinae</tp:taxon-name-part></tp:taxon-name> (Dipt. <tp:taxon-name><tp:taxon-name-part taxon-name-part-type="family">Calliphoridae</tp:taxon-name-part></tp:taxon-name>).</article-title><source>Anales de la Estación Experimental Aula Dei</source><volume>3</volume>: <fpage>1</fpage>–<lpage>224</lpage>.</mixed-citation></ref><ref id="B33"><mixed-citation xmlns:xlink="http://www.w3.org/1999/xlink" xlink:type="simple"><person-group><name name-style="western"><surname>Malloch</surname><given-names>JR</given-names></name></person-group> (<year>1926</year>) <article-title>Exotic <tp:taxon-name><tp:taxon-name-part taxon-name-part-type="family">Muscaridae</tp:taxon-name-part></tp:taxon-name> XIX.</article-title><source>Annals and Magazine of Natural History</source><volume>9</volume>: <fpage>496</fpage>–<lpage>522</lpage>. <ext-link xlink:type="simple" ext-link-type="doi" xlink:href="10.1080/00222932608633547">https://doi.org/10.1080/00222932608633547</ext-link></mixed-citation></ref><ref id="B36"><mixed-citation xmlns:xlink="http://www.w3.org/1999/xlink" xlink:type="simple"><person-group><name name-style="western"><surname>Peris</surname><given-names>SV</given-names></name></person-group> (<year>1956</year>) <article-title>Nuevas notas sobre <tp:taxon-name><tp:taxon-name-part taxon-name-part-type="tribe">Rhiniini</tp:taxon-name-part></tp:taxon-name> con descripciones de formas nuevas (Dipt., <tp:taxon-name><tp:taxon-name-part taxon-name-part-type="family">Calliphoridae</tp:taxon-name-part></tp:taxon-name>).</article-title><source>Eos: Revista Española de Entomología</source><volume>16</volume>: <fpage>231</fpage>–<lpage>254</lpage>.</mixed-citation></ref><ref id="B51"><mixed-citation xmlns:xlink="http://www.w3.org/1999/xlink" xlink:type="simple"><person-group><name name-style="western"><surname>Zumpt</surname><given-names>F</given-names></name></person-group> (<year>1962</year>) <article-title>The <tp:taxon-name><tp:taxon-name-part taxon-name-part-type="family">Calliphoridae</tp:taxon-name-part></tp:taxon-name> of the Madagascan Region (<tp:taxon-name><tp:taxon-name-part taxon-name-part-type="order">Diptera</tp:taxon-name-part></tp:taxon-name>) Part I. <tp:taxon-name><tp:taxon-name-part taxon-name-part-type="subfamily">Calliphorinae</tp:taxon-name-part></tp:taxon-name>.</article-title><source>Verhandlungen der Naturforschenden Gesellschaft in Basel</source><volume>73</volume>: <fpage>42</fpage>–<lpage>100</lpage>.</mixed-citation></ref><ref id="B38"><mixed-citation xmlns:xlink="http://www.w3.org/1999/xlink" xlink:type="simple"><person-group><name name-style="western"><surname>Pont</surname><given-names>AC</given-names></name></person-group> (<year>1980</year>) <article-title>90 Family <tp:taxon-name><tp:taxon-name-part taxon-name-part-type="family">Calliphoridae</tp:taxon-name-part></tp:taxon-name>.</article-title> In: <person-group><name name-style="western"><surname>Crosskey</surname><given-names>RW</given-names></name></person-group> (<role>Ed.</role>) <issue-title>Catalogue of the Diptera of the Afrotropical Region.</issue-title><source>British Museum (Natural History), London</source>, <fpage>779</fpage>–<lpage>800</lpage>.</mixed-citation></ref><ref id="B22"><mixed-citation xmlns:xlink="http://www.w3.org/1999/xlink" xlink:type="simple"><person-group><name name-style="western"><surname>Kurahashi</surname><given-names>H</given-names></name><name name-style="western"><surname>Kirk-Spriggs</surname><given-names>AH</given-names></name></person-group> (<year>2006</year>) <article-title>The <tp:taxon-name><tp:taxon-name-part taxon-name-part-type="family">Calliphoridae</tp:taxon-name-part></tp:taxon-name> of Namibia (<tp:taxon-name><tp:taxon-name-part taxon-name-part-type="order">Diptera</tp:taxon-name-part></tp:taxon-name>: <tp:taxon-name><tp:taxon-name-part taxon-name-part-type="superfamily">Oestroidea</tp:taxon-name-part></tp:taxon-name>).</article-title><source>Zootaxa</source><volume>1322</volume>: <fpage>1</fpage>–<lpage>131</lpage>. <ext-link xlink:type="simple" ext-link-type="doi" xlink:href="10.11646/zootaxa.1322.1.1">https://doi.org/10.11646/zootaxa.1322.1.1</ext-link></mixed-citation></ref><ref id="B2"><mixed-citation xmlns:xlink="http://www.w3.org/1999/xlink" xlink:type="simple"><person-group><name name-style="western"><surname>Bezzi</surname><given-names>M</given-names></name></person-group> (<year>1908</year>) <article-title>Diagnoses d’espèces nouvelles de Diptères d’Afrique.</article-title><source>Annales de la Société entomologique de Belgique</source><volume>52</volume>: <fpage>374</fpage>–<lpage>388</lpage>. <ext-link xlink:type="simple" ext-link-type="doi" xlink:href="10.5962/bhl.part.5006">https://doi.org/10.5962/bhl.part.5006</ext-link></mixed-citation></ref></ref-list></tp:taxon-treatment>
