# Supplementary material for: Revision of the Afrotropical genus Fainia Zumpt, 1958, with notes on the morphology of Rhiniidae subfamilies (Diptera, Oestroidea)
Source: Zookeys. 2021 Apr 22;1033:127–57. doi: 10.3897/zookeys.1033.58539 (PMC8084851; doi:10.3897/zookeys.1033.58539)
Supplement: XML Treatment for Fainia inexpectata [file zookeys.1033.58539-treatment4.xml]

<!DOCTYPE tp:taxon-treatment
  PUBLIC "-//TaxonX//DTD Taxonomic Treatment Publishing DTD v0 20100105//EN" "tax-treatment-NSO.dtd">
<tp:taxon-treatment xmlns:tp="http://www.plazi.org/taxpub"><tp:treatment-meta><kwd-group><label>Taxon classification</label><kwd><named-content xmlns:xlink="http://www.w3.org/1999/xlink" content-type="kingdom">Animalia</named-content></kwd><kwd><named-content xmlns:xlink="http://www.w3.org/1999/xlink" content-type="order">Diptera</named-content></kwd><kwd><named-content xmlns:xlink="http://www.w3.org/1999/xlink" content-type="family">Rhiniidae</named-content></kwd></kwd-group><mixed-citation publication-type="journal"><person-group><name><surname>Thomas-Cabianca</surname><given-names>Arianna</given-names></name><name><surname>Martínez-Sánchez</surname><given-names>Anabel</given-names></name><name><surname>Villet</surname><given-names>Martin H.</given-names></name><name><surname>Rojo</surname><given-names>Santos</given-names></name></person-group><article-title>Revision of the Afrotropical genus <italic><tp:taxon-name><tp:taxon-name-part taxon-name-part-type="genus" reg="Fainia">Fainia</tp:taxon-name-part></tp:taxon-name></italic> Zumpt, 1958, with notes on the morphology of <tp:taxon-name><tp:taxon-name-part taxon-name-part-type="family">Rhiniidae</tp:taxon-name-part></tp:taxon-name> subfamilies (<tp:taxon-name><tp:taxon-name-part taxon-name-part-type="order">Diptera</tp:taxon-name-part></tp:taxon-name>, <tp:taxon-name><tp:taxon-name-part taxon-name-part-type="superfamily">Oestroidea</tp:taxon-name-part></tp:taxon-name>)</article-title><source>Zookeys</source><day>22</day><month>4</month><year>2021</year><volume>1033</volume><fpage>127</fpage><lpage>157</lpage><pub-id pub-id-type="doi">10.3897/zookeys.1033.58539</pub-id></mixed-citation></tp:treatment-meta><tp:nomenclature><tp:taxon-name><object-id xmlns:xlink="http://www.w3.org/1999/xlink" content-type="arpha" xlink:type="simple">4B39DA06-DE9C-545E-846B-A07E5ADBEDD6</object-id>
            <tp:taxon-name-part taxon-name-part-type="genus" reg="Fainia">Fainia</tp:taxon-name-part>
            <tp:taxon-name-part taxon-name-part-type="species" reg="inexpectata">inexpectata</tp:taxon-name-part>
          </tp:taxon-name><tp:taxon-authority>Zumpt, 1973</tp:taxon-authority><xref ref-type="fig" rid="F10">Figs 10</xref><xref ref-type="fig" rid="F11">, 11</xref><xref ref-type="fig" rid="F12">, 12</xref><xref ref-type="fig" rid="F13">, 13A, D, G</xref><tp:nomenclature-citation-list><tp:nomenclature-citation><tp:taxon-name>
                <tp:taxon-name-part taxon-name-part-type="genus" reg="Fainia">Fainia</tp:taxon-name-part> <tp:taxon-name-part taxon-name-part-type="species" reg="inexpectata">inexpectata</tp:taxon-name-part></tp:taxon-name><comment>Zumpt, 1973: 157</comment></tp:nomenclature-citation><tp:nomenclature-citation><tp:taxon-name><tp:taxon-name-part taxon-name-part-type="genus" reg="Fainia"/> <tp:taxon-name-part taxon-name-part-type="species" reg="kirinyaga"/></tp:taxon-name><comment>= <tp:taxon-name><tp:taxon-name-part taxon-name-part-type="genus" reg="Fainia">Fainia</tp:taxon-name-part> <tp:taxon-name-part taxon-name-part-type="species" reg="kirinyaga">kirinyaga</tp:taxon-name-part></tp:taxon-name> Lehrer, 2007b: 2 syn. nov. </comment></tp:nomenclature-citation></tp:nomenclature-citation-list></tp:nomenclature><tp:treatment-sec sec-type="Type localities and repositories of primary types" id="SECID0ET1BG"><title>Type localities and repositories of primary types.</title><p><italic><tp:taxon-name><tp:taxon-name-part taxon-name-part-type="genus" reg="Fainia">Fainia</tp:taxon-name-part> <tp:taxon-name-part taxon-name-part-type="species" reg="inexpectata">inexpectata</tp:taxon-name-part></tp:taxon-name></italic>: Ivory Coast, Lamto, male(s) <abbrev xmlns:xlink="http://www.w3.org/1999/xlink" xlink:title="holotype" id="ABBRID0EE2BG" xlink:type="simple">HT</abbrev> and PTs in <named-content xmlns:xlink="http://www.w3.org/1999/xlink" content-type="dwc:institutional_code" xlink:type="simple">MNHN</named-content> (examined); Tanzania, Amani, male and female PTs in <named-content xmlns:xlink="http://www.w3.org/1999/xlink" content-type="dwc:institutional_code" xlink:type="simple">NMSA</named-content> (examined). <italic><tp:taxon-name><tp:taxon-name-part taxon-name-part-type="genus" reg="Fainia">Fainia</tp:taxon-name-part> <tp:taxon-name-part taxon-name-part-type="species" reg="kirinyaga">kirinyaga</tp:taxon-name-part></tp:taxon-name></italic>: Kenya, Nairobi, male <abbrev xmlns:xlink="http://www.w3.org/1999/xlink" xlink:title="holotype" id="ABBRID0E42BG" xlink:type="simple">HT</abbrev> in <abbrev xmlns:xlink="http://www.w3.org/1999/xlink" content-type="institution" xlink:title="Steinhardt Museum of Natural History, Tel Aviv University, Tel Aviv, Israel" id="ABBRID0EB3BG" xlink:type="simple">SMNHTAU (TAUI</abbrev>) 318989 (examined).</p></tp:treatment-sec><tp:treatment-sec sec-type="distribution" id="SECID0EG3BG"><title>Distribution.</title><p>Ivory Coast, Kenya, Malawi*, Tanzania (<xref ref-type="bibr" rid="B52">Zumpt 1973</xref>; <xref ref-type="bibr" rid="B38">Pont 1980</xref>; <xref ref-type="bibr" rid="B28">Lehrer 2007b</xref>).</p></tp:treatment-sec><tp:treatment-sec sec-type="biology" id="SECID0EY3BG"><title>Biology.</title><p>Ecology, immature stages and life history unknown.</p></tp:treatment-sec><tp:treatment-sec sec-type="redescription" id="SECID0E43BG"><title>Redescription.</title><p>A proper and complete description with male terminalia illustrations was given by <xref ref-type="bibr" rid="B52">Zumpt (1973)</xref>. Here, we provide additional diagnostic characters, based on measurements and discuss the sternite 5 shape. Length 10.56 mm [10.14–11.13 mm] (n = 4). <bold>Male</bold> (n = 2). <bold><italic>Head</italic></bold> (Figs <xref ref-type="fig" rid="F10">10A and C</xref>). Eyes separated by 0.05 times width of head [0.04–0.05] (at narrowest point around 1.75 times the width of anterior ocellus); eye length 2.99 times height of gena [2.70–3.40]. Postpedicel length 2.28 times length of pedicel [2.09–2.52]. <bold><italic>Terminalia</italic></bold> (Figs <xref ref-type="fig" rid="F11">11</xref>, <xref ref-type="fig" rid="F12">12</xref>). Sternite 5 posteriorly formed by 3 lobes, 1 median and 2 outers (Figs <xref ref-type="fig" rid="F11">11F</xref>, <xref ref-type="fig" rid="F12">12F</xref>). Median lobe as Figs <xref ref-type="fig" rid="F11">11F</xref>, <xref ref-type="fig" rid="F12">12F and H</xref>, posterior margin triangular with a middle incision inwards, that could be slightly torn (Figs <xref ref-type="fig" rid="F11">11F</xref>, <xref ref-type="fig" rid="F12">12H</xref>) or not (Fig. <xref ref-type="fig" rid="F11">11F</xref>). Lateral lobes shorter than <italic><tp:taxon-name><tp:taxon-name-part taxon-name-part-type="genus" reg="Fainia">F.</tp:taxon-name-part> <tp:taxon-name-part taxon-name-part-type="species" reg="elongata">elongata</tp:taxon-name-part></tp:taxon-name></italic>, as in Fig. <xref ref-type="fig" rid="F9">9F</xref>. Surstylus and cercus as Fig. <xref ref-type="fig" rid="F11">11A, B</xref>. Phallus as in Fig. <xref ref-type="fig" rid="F11">11C–E</xref>, ventral plate in ventral view as in Fig. <xref ref-type="fig" rid="F11">11E</xref>; post- and pregonite as in Fig. <xref ref-type="fig" rid="F11">11G</xref>. <bold>Female.</bold> (n = 1). <bold><italic>Head</italic></bold> (Fig. <xref ref-type="fig" rid="F10">10B, D</xref>). Eyes separated by 0.20 times width of head; eye length 3.93 times height of gena. Postpedicel length 2.46 times pedicel length; fronto-orbital plate 0.70 as wide as frontal vitta at tip of ocellar triangle.</p><fig id="F10" position="float" orientation="portrait"><object-id xmlns:xlink="http://www.w3.org/1999/xlink" content-type="doi" xlink:type="simple">10.3897/zookeys.1033.58539.figure10</object-id><object-id xmlns:xlink="http://www.w3.org/1999/xlink" content-type="arpha" xlink:type="simple">0E43F92F-D6C8-5323-A74E-F0141C4E23E9</object-id><label>Figure 10.</label><caption><p><italic><tp:taxon-name><tp:taxon-name-part taxon-name-part-type="genus" reg="Fainia">Fainia</tp:taxon-name-part> <tp:taxon-name-part taxon-name-part-type="species" reg="inexpectata">inexpectata</tp:taxon-name-part></tp:taxon-name></italic> Zumpt, 1973. General body views of male (<abbrev xmlns:xlink="http://www.w3.org/1999/xlink" content-type="institution" xlink:title="Zoology Museum, La Sapienza University of Rome, Rome, Italy" id="ABBRID0ETAAI" xlink:type="simple">MZSUR</abbrev>) and female (paratype <named-content xmlns:xlink="http://www.w3.org/1999/xlink" content-type="dwc:institutional_code" xlink:type="simple">NMSA</named-content> DIP 61575) <bold>A, C, E, G, I, J</bold> male <bold>A</bold> head in frontal view <bold>C</bold> head in lateral view <bold>E</bold> abdomen in dorsal view <bold>G</bold> thorax in dorsal view <bold>I</bold> hind tibia with two anterodorsal setae (arrows) <bold>J</bold> lateral habitus and labels <bold>B, D, F, H, K</bold> female <bold>B</bold> head in frontal view <bold>D</bold> head in lateral view <bold>F</bold> abdomen in dorsal view <bold>H</bold> thorax in dorsal view <bold>K</bold> lateral habitus and labels. Scale bars: 2 mm.</p></caption><graphic xmlns:xlink="http://www.w3.org/1999/xlink" xlink:href="zookeys-1033-127-g010.jpg" position="float" orientation="portrait" xlink:type="simple" id="oo_534849.jpg"><uri content-type="original_file" xlink:type="simple">https://binary.pensoft.net/fig/534849</uri></graphic></fig><fig id="F11" position="float" orientation="portrait"><object-id xmlns:xlink="http://www.w3.org/1999/xlink" content-type="doi" xlink:type="simple">10.3897/zookeys.1033.58539.figure11</object-id><object-id xmlns:xlink="http://www.w3.org/1999/xlink" content-type="arpha" xlink:type="simple">1CEA340A-4E19-5B01-9DC8-E0CFA22664BC</object-id><label>Figure 11.</label><caption><p><italic><tp:taxon-name><tp:taxon-name-part taxon-name-part-type="genus" reg="Fainia">Fainia</tp:taxon-name-part> <tp:taxon-name-part taxon-name-part-type="species" reg="inexpectata">inexpectata</tp:taxon-name-part></tp:taxon-name></italic> Zumpt, 1973. Male terminalia (<abbrev xmlns:xlink="http://www.w3.org/1999/xlink" content-type="institution" xlink:title="Zoology Museum, La Sapienza University of Rome, Rome, Italy" id="ABBRID0EPCAI" xlink:type="simple">MZSUR</abbrev>) <bold>A, B</bold> epandrial complex in dorsal (<bold>A</bold>) and lateral (<bold>B</bold>) view <bold>C–E</bold> phallus in dorsal (<bold>C</bold>), lateral (<bold>D</bold>) and ventral (<bold>E</bold>) view <bold>F</bold> sternite 5 in ventral view and <bold>G</bold> postgonite (upper) and pregonite in lateral-internal view (<bold>G</bold>). Scale bars: 0.2 mm.</p></caption><graphic xmlns:xlink="http://www.w3.org/1999/xlink" xlink:href="zookeys-1033-127-g011.jpg" position="float" orientation="portrait" xlink:type="simple" id="oo_534850.jpg"><uri content-type="original_file" xlink:type="simple">https://binary.pensoft.net/fig/534850</uri></graphic></fig></tp:treatment-sec><tp:treatment-sec sec-type="discussion" id="SECID0ENDAI"><title>Discussion.</title><p><italic><tp:taxon-name><tp:taxon-name-part taxon-name-part-type="genus" reg="Fainia">Fainia</tp:taxon-name-part> <tp:taxon-name-part taxon-name-part-type="species" reg="inexpectata">inexpectata</tp:taxon-name-part></tp:taxon-name></italic> is an uncommon Afrotropical species. The male terminalia were dissected by Zumpt and are preserved in a slide mounting preparation. The preserved terminalia are squashed and the structures overlap, so it was impossible to make a proper examination. Thus, the male terminalia structures were recognised and identified using a drawing provided by <xref ref-type="bibr" rid="B52">Zumpt (1973</xref>: fig. 4).</p><p>The description and drawings of <italic><tp:taxon-name><tp:taxon-name-part taxon-name-part-type="genus" reg="Fainia">F.</tp:taxon-name-part> <tp:taxon-name-part taxon-name-part-type="species" reg="kirinyaga">kirinyaga</tp:taxon-name-part></tp:taxon-name></italic> syn. nov. (<xref ref-type="bibr" rid="B31">Lehrer 2011</xref>: 62–63) (Figs <xref ref-type="fig" rid="F12">12</xref>, <xref ref-type="fig" rid="F13">13A, D, G</xref>) match with <italic><tp:taxon-name><tp:taxon-name-part taxon-name-part-type="genus" reg="Fainia">F.</tp:taxon-name-part> <tp:taxon-name-part taxon-name-part-type="species" reg="inexpectata">inexpectata.</tp:taxon-name-part></tp:taxon-name></italic> After reviewing the <abbrev xmlns:xlink="http://www.w3.org/1999/xlink" xlink:title="holotype" id="ABBRID0EGFAI" xlink:type="simple">HT</abbrev> of <italic><tp:taxon-name><tp:taxon-name-part taxon-name-part-type="genus" reg="Fainia">F.</tp:taxon-name-part> <tp:taxon-name-part taxon-name-part-type="species" reg="kirinyaga">kirinyaga</tp:taxon-name-part></tp:taxon-name></italic> syn. nov., including the male terminalia (dissected by Lehrer and preserved in a microvial) (Fig. <xref ref-type="fig" rid="F12">12A–G</xref>), we conclude that the specimen belongs to <italic><tp:taxon-name><tp:taxon-name-part taxon-name-part-type="genus" reg="Fainia">F.</tp:taxon-name-part> <tp:taxon-name-part taxon-name-part-type="species" reg="inexpectata">inexpectata</tp:taxon-name-part></tp:taxon-name></italic>. We observed an apparent difference in the posterior area of the median lobe of sternite 5, which in <italic><tp:taxon-name><tp:taxon-name-part taxon-name-part-type="genus" reg="Fainia">F.</tp:taxon-name-part> <tp:taxon-name-part taxon-name-part-type="species" reg="kirinyaga">kirinyaga</tp:taxon-name-part></tp:taxon-name></italic> syn. nov. (Fig. <xref ref-type="fig" rid="F12">12F</xref>) is continuous and, in <italic><tp:taxon-name><tp:taxon-name-part taxon-name-part-type="genus" reg="Fainia">F.</tp:taxon-name-part> <tp:taxon-name-part taxon-name-part-type="species" reg="inexpectata">inexpectata</tp:taxon-name-part></tp:taxon-name></italic> (Figs <xref ref-type="fig" rid="F11">11F</xref>, <xref ref-type="fig" rid="F12">12H</xref> and <xref ref-type="bibr" rid="B52">Zumpt 1973</xref>: fig. 4), apparently has a mid-ventral incision. After a careful examination under the microscope, we concluded that this incision is a tear in the structure since it is not surrounded by membrane (Fig. <xref ref-type="fig" rid="F12">12H</xref>).</p><fig id="F12" position="float" orientation="portrait"><object-id xmlns:xlink="http://www.w3.org/1999/xlink" content-type="doi" xlink:type="simple">10.3897/zookeys.1033.58539.figure12</object-id><object-id xmlns:xlink="http://www.w3.org/1999/xlink" content-type="arpha" xlink:type="simple">C8225522-F0E2-5B41-9396-E7841FF13F27</object-id><label>Figure 12.</label><caption><p><italic><tp:taxon-name><tp:taxon-name-part taxon-name-part-type="genus" reg="Fainia">Fainia</tp:taxon-name-part> <tp:taxon-name-part taxon-name-part-type="species" reg="kirinyaga">kirinyaga</tp:taxon-name-part></tp:taxon-name></italic> Lehrer, 2007b holotype (<abbrev xmlns:xlink="http://www.w3.org/1999/xlink" content-type="institution" xlink:title="Steinhardt Museum of Natural History, Tel Aviv University, Tel Aviv, Israel" id="ABBRID0EBIAI" xlink:type="simple">SMNHTAU (TAUI</abbrev>) 318989) male terminalia <bold>A, B</bold> epandrial complex in dorsal (<bold>A</bold>) and lateral (<bold>B</bold>) view <bold>C–E</bold> phallus in dorsal (<bold>C</bold>), lateral (<bold>D</bold>) and ventral (<bold>E</bold>) view <bold>F</bold> sternite 5 in ventral view and <bold>G</bold> postgonite (upper) and pregonite lateral-internal view (<bold>G</bold>) <bold>H</bold><italic><tp:taxon-name><tp:taxon-name-part taxon-name-part-type="genus" reg="Fainia">Fainia</tp:taxon-name-part> <tp:taxon-name-part taxon-name-part-type="species" reg="inexpectata">inexpectata</tp:taxon-name-part></tp:taxon-name></italic> Zumpt, 1973 details of medial lobe tear (red circle) of the sternite 5 in ventral view. Scale bars: 0.2 mm.</p></caption><graphic xmlns:xlink="http://www.w3.org/1999/xlink" xlink:href="zookeys-1033-127-g012.jpg" position="float" orientation="portrait" xlink:type="simple" id="oo_534851.jpg"><uri content-type="original_file" xlink:type="simple">https://binary.pensoft.net/fig/534851</uri></graphic></fig></tp:treatment-sec><tp:treatment-sec sec-type="type material" id="SECID0EMJAI"><title>Type material examined.</title><p><italic><tp:taxon-name><tp:taxon-name-part taxon-name-part-type="genus" reg="Fainia">F.</tp:taxon-name-part> <tp:taxon-name-part taxon-name-part-type="species" reg="inexpectata">inexpectata</tp:taxon-name-part></tp:taxon-name></italic><abbrev xmlns:xlink="http://www.w3.org/1999/xlink" xlink:title="holotype" id="ABBRID0E4JAI" xlink:type="simple">HT</abbrev> and <abbrev xmlns:xlink="http://www.w3.org/1999/xlink" xlink:title="paratype" id="ABBRID0EBKAI" xlink:type="simple">PT</abbrev>: 4 ♂ Ivory Coast, Lamto / v. 1971, leg. D. Lachaise // det. Zumpt, 1973. At <named-content xmlns:xlink="http://www.w3.org/1999/xlink" content-type="dwc:institutional_code" xlink:type="simple">MNHN</named-content> • <italic><tp:taxon-name><tp:taxon-name-part taxon-name-part-type="genus" reg="Fainia">F.</tp:taxon-name-part> <tp:taxon-name-part taxon-name-part-type="species" reg="inexpectata">inexpectata</tp:taxon-name-part></tp:taxon-name></italic><abbrev xmlns:xlink="http://www.w3.org/1999/xlink" xlink:title="paratype" id="ABBRID0EVKAI" xlink:type="simple">PT</abbrev>: 1 ♀ // PARATYPE // Amani, Tanganyika [= Tanzania] / leg. Paterson // det. <xref ref-type="bibr" rid="B52">Zumpt 1973</xref> // <named-content xmlns:xlink="http://www.w3.org/1999/xlink" content-type="dwc:institutional_code" xlink:type="simple">NMSA</named-content> DIP 61575 • <italic><tp:taxon-name><tp:taxon-name-part taxon-name-part-type="genus" reg="Fainia">F.</tp:taxon-name-part> <tp:taxon-name-part taxon-name-part-type="species" reg="inexpectata">inexpectata</tp:taxon-name-part></tp:taxon-name></italic><abbrev xmlns:xlink="http://www.w3.org/1999/xlink" xlink:title="paratype" id="ABBRID0ENLAI" xlink:type="simple">PT</abbrev>: 1 ♂ // PARATYPE // Amani, Tanganyika [= Tanzania] / leg. Paterson // Slide no 20 // det. <xref ref-type="bibr" rid="B52">Zumpt 1973</xref> // <named-content xmlns:xlink="http://www.w3.org/1999/xlink" content-type="dwc:institutional_code" xlink:type="simple">NMSA</named-content> DIP 61575 • <italic><tp:taxon-name><tp:taxon-name-part taxon-name-part-type="genus" reg="Fainia">Fainia</tp:taxon-name-part> <tp:taxon-name-part taxon-name-part-type="species" reg="kirinyaga">kirinyaga</tp:taxon-name-part></tp:taxon-name></italic><abbrev xmlns:xlink="http://www.w3.org/1999/xlink" xlink:title="holotype" id="ABBRID0EFMAI" xlink:type="simple">HT</abbrev>: 1 ♂ KENYA Rt. A104 / 15 km SE Nairobi / 29.iv.-15.v / 1991 / A. FREIDBERG / &amp; FINI KAPLAN // HOLOTYPE // n. sp / det. Dr A.Z. Lehrer / 2007 // <abbrev xmlns:xlink="http://www.w3.org/1999/xlink" content-type="institution" xlink:title="Steinhardt Museum of Natural History, Tel Aviv University, Tel Aviv, Israel" id="ABBRID0EJMAI" xlink:type="simple">SMNHTAU (TAUI</abbrev>) 318989.</p></tp:treatment-sec><tp:treatment-sec sec-type="material" id="SECID0EOMAI"><title>Other material examined.</title><p>9 specimens (6 ♀♀ 3 ♂♂).</p><p><bold>Kenya – Coast</bold> • 1 ♂; 10 km W. Malindi; UTM 37 M 615633 9643613; 100 m elev.; 24 May 2006; Cerretti, P., Avesani, D., Carpaneto, G. &amp; Nardi, G. leg.; hand net; det. Rognes, K.; <abbrev xmlns:xlink="http://www.w3.org/1999/xlink" content-type="institution" xlink:title="Zoology Museum, La Sapienza University of Rome, Rome, Italy" id="ABBRID0EXMAI" xlink:type="simple">MZSUR</abbrev>, DNA-COI F6.</p><p><bold>Malawi – Mulanje</bold> • 1 ♀; Mulanje mnt.; <named-content xmlns:xlink="http://www.w3.org/1999/xlink" content-type="dwc:verbatimCoordinates" xlink:type="simple"><named-content content-type="geo-json" specific-use="{&#34;type&#34;:&#34;Point&#34;,&#34;coordinates&#34;:[35.520000,-15.936111]}" id="NCID0EDNAI" xlink:type="simple">15°56'10"S, 35°31'12"E</named-content></named-content>; 1061 m elev.; 12–14 Nov. 2016; Kirk-Spriggs, A.H. &amp; Muller, B. leg.; stream bed miombo woodland; Malaise traps; det. Thomas-Cabianca, A., 2019; <named-content xmlns:xlink="http://www.w3.org/1999/xlink" content-type="dwc:institutional_code" xlink:type="simple">BMSA</named-content> (D) 92318.</p><p><bold>Tanzania – Iringa</bold> • 1 ♀; Mufindi Dist. Uzungwa Scarp Forest Res.; 750 m elev.; 8–10 Mar. 1996; Mckamey, S. et al. leg.; <named-content xmlns:xlink="http://www.w3.org/1999/xlink" content-type="dwc:institutional_code" xlink:type="simple">ZMUC</named-content>, Canopy light-trapping project; det. Rognes, K., 2013; <named-content xmlns:xlink="http://www.w3.org/1999/xlink" content-type="dwc:institutional_code" xlink:type="simple">ZMUC</named-content><abbrev xmlns:xlink="http://www.w3.org/1999/xlink" xlink:title="Knut Rognes identification database number" id="ABBRID0E2NAI" xlink:type="simple">KR</abbrev> 001896, DNA-COI F19 – <bold>Ludewa</bold> • 1 ♀; Nyassa-See, Langenburg; Apr. 1899; Fülleborn, S. leg.; det. Thomas-Cabianca, A., 2019; <named-content xmlns:xlink="http://www.w3.org/1999/xlink" content-type="dwc:institutional_code" xlink:type="simple">ZMHB</named-content> Dipt S06219 (previously determined as <italic><tp:taxon-name><tp:taxon-name-part taxon-name-part-type="genus" reg="Fainia">F.</tp:taxon-name-part> <tp:taxon-name-part taxon-name-part-type="species" reg="albitarsis">albitarsis</tp:taxon-name-part></tp:taxon-name></italic> by Enderlein, 1919; previously determined as <italic><tp:taxon-name><tp:taxon-name-part taxon-name-part-type="genus" reg="Fainia">F.</tp:taxon-name-part> <tp:taxon-name-part taxon-name-part-type="species" reg="elongata">elongata</tp:taxon-name-part></tp:taxon-name></italic> by Zumpt, 1953) • 1 ♀; Nyassa-See, Langenburg; 22 Nov.– 07 Dec. 1898; Fülleborn, S. leg.; det. Thomas-Cabianca, A., 2019; <named-content xmlns:xlink="http://www.w3.org/1999/xlink" content-type="dwc:institutional_code" xlink:type="simple">ZMHB</named-content> Dipt S06219 (previously determined as <italic><tp:taxon-name><tp:taxon-name-part taxon-name-part-type="genus" reg="Fainia">F.</tp:taxon-name-part> <tp:taxon-name-part taxon-name-part-type="species" reg="elongata">elongata</tp:taxon-name-part></tp:taxon-name></italic> by Zumpt, 1953). – <bold>Tanga</bold> • 1 ♂; East Usambara, Amani, at Sigi River; 500 m elev.; 7 Feb. 1977; Enghoff, H., Lomholdt, O. &amp; Martin O. leg.; det. Rognes, K., 2013; <named-content xmlns:xlink="http://www.w3.org/1999/xlink" content-type="dwc:institutional_code" xlink:type="simple">ZMUC</named-content> 00516250 <abbrev xmlns:xlink="http://www.w3.org/1999/xlink" xlink:title="Knut Rognes identification database number" id="ABBRID0ETPAI" xlink:type="simple">KR</abbrev> 001894, 00516251 <abbrev xmlns:xlink="http://www.w3.org/1999/xlink" xlink:title="Knut Rognes identification database number" id="ABBRID0EXPAI" xlink:type="simple">KR</abbrev> 001895 • 2 ♀♀ 1 ♂; Tanga, Mkulumuzi, Gorge, Section No: VII, Tray No.: 8, Jar No. 19; 5–50 m elev.; Mar. 1992; Frontier-<named-content xmlns:xlink="http://www.w3.org/1999/xlink" content-type="dwc:institutional_code" xlink:type="simple">ZMUC</named-content> leg.; det. Thomas-Cabianca, A., 2019; <named-content xmlns:xlink="http://www.w3.org/1999/xlink" content-type="dwc:institutional_code" xlink:type="simple">ZMUC</named-content>.</p><fig id="F13" position="float" orientation="portrait"><object-id xmlns:xlink="http://www.w3.org/1999/xlink" content-type="doi" xlink:type="simple">10.3897/zookeys.1033.58539.figure13</object-id><object-id xmlns:xlink="http://www.w3.org/1999/xlink" content-type="arpha" xlink:type="simple">535C8F1A-9503-54F2-B3F0-AA34249D32DC</object-id><label>Figure 13.</label><caption><p><italic><tp:taxon-name><tp:taxon-name-part taxon-name-part-type="genus" reg="Fainia">Fainia</tp:taxon-name-part> <tp:taxon-name-part taxon-name-part-type="species" reg="kirinyaga">kirinyaga</tp:taxon-name-part></tp:taxon-name></italic> Lehrer, 2007b holotype (<abbrev xmlns:xlink="http://www.w3.org/1999/xlink" content-type="institution" xlink:title="Steinhardt Museum of Natural History, Tel Aviv University, Tel Aviv, Israel" id="ABBRID0EYQAI" xlink:type="simple">SMNHTAU (TAUI</abbrev>) 318989), <italic><tp:taxon-name><tp:taxon-name-part taxon-name-part-type="genus" reg="Fainia">Fainia</tp:taxon-name-part> <tp:taxon-name-part taxon-name-part-type="species" reg="sambura">sambura</tp:taxon-name-part></tp:taxon-name></italic> Lehrer, 2008 holotype (<abbrev xmlns:xlink="http://www.w3.org/1999/xlink" content-type="institution" xlink:title="Steinhardt Museum of Natural History, Tel Aviv University, Tel Aviv, Israel" id="ABBRID0EIRAI" xlink:type="simple">SMNHTAU (TAUI</abbrev>) 318989) and <italic><tp:taxon-name><tp:taxon-name-part taxon-name-part-type="genus" reg="Fainia">Fainia</tp:taxon-name-part> <tp:taxon-name-part taxon-name-part-type="species" reg="kagerana">kagerana</tp:taxon-name-part></tp:taxon-name></italic> Lehrer, 2007a nom. nud. (<abbrev xmlns:xlink="http://www.w3.org/1999/xlink" content-type="institution" xlink:title="Steinhardt Museum of Natural History, Tel Aviv University, Tel Aviv, Israel" id="ABBRID0EYRAI" xlink:type="simple">SMNHTAU (TAUI</abbrev>) 318990) general body and heads views <bold>A, D, G</bold><italic><tp:taxon-name><tp:taxon-name-part taxon-name-part-type="genus" reg="Fainia">F.</tp:taxon-name-part> <tp:taxon-name-part taxon-name-part-type="species" reg="kirinyaga">kirinyaga</tp:taxon-name-part></tp:taxon-name></italic> dorsal habitus view (<bold>A</bold>), lateral habitus view (<bold>D</bold>) and head frontal view (<bold>G</bold>) <bold>B, F, H</bold><italic><tp:taxon-name><tp:taxon-name-part taxon-name-part-type="genus" reg="Fainia">Fainia</tp:taxon-name-part> <tp:taxon-name-part taxon-name-part-type="species" reg="sambura">sambura</tp:taxon-name-part></tp:taxon-name></italic> dorsal habitus view (<bold>B</bold>), lateral habitus view (<bold>F</bold>) and head frontal view (<bold>H</bold>) <bold>C, E, I</bold><italic><tp:taxon-name><tp:taxon-name-part taxon-name-part-type="genus" reg="Fainia">Fainia</tp:taxon-name-part> <tp:taxon-name-part taxon-name-part-type="species" reg="kagerana">kagerana</tp:taxon-name-part></tp:taxon-name></italic> nom. nud. dorsal habitus view (<bold>C</bold>), lateral habitus view (<bold>E</bold>) and head frontal view (<bold>I</bold>). Scale bars: 2 mm.</p></caption><graphic xmlns:xlink="http://www.w3.org/1999/xlink" xlink:href="zookeys-1033-127-g013.jpg" position="float" orientation="portrait" xlink:type="simple" id="oo_534852.jpg"><uri content-type="original_file" xlink:type="simple">https://binary.pensoft.net/fig/534852</uri></graphic></fig></tp:treatment-sec><tp:treatment-sec><!--Section generated to contain objects referenced in tp:taxon-treatment.--><fig id="F9" position="float" orientation="portrait"><object-id xmlns:xlink="http://www.w3.org/1999/xlink" content-type="doi" xlink:type="simple">10.3897/zookeys.1033.58539.figure9</object-id><object-id xmlns:xlink="http://www.w3.org/1999/xlink" content-type="arpha" xlink:type="simple">7654CCFE-899D-59B8-BE29-60A94C72409E</object-id><label>Figure 9.</label><caption><p><italic><tp:taxon-name><tp:taxon-name-part taxon-name-part-type="genus" reg="Fainia">Fainia</tp:taxon-name-part> <tp:taxon-name-part taxon-name-part-type="species" reg="elongata">elongata</tp:taxon-name-part></tp:taxon-name></italic> (Bezzi, 1908). Male terminalia (<named-content xmlns:xlink="http://www.w3.org/1999/xlink" content-type="dwc:institutional_code" xlink:type="simple">BMSA</named-content>-<abbrev xmlns:xlink="http://www.w3.org/1999/xlink" xlink:title="Boyekoli Ebale Congo Expedition" id="ABBRID0EHTBG" xlink:type="simple">BECE</abbrev> 03371) <bold>A, B</bold> epandrial complex in dorsal (<bold>A</bold>) and lateral (<bold>B</bold>) view <bold>C–E</bold> phallus in dorsal (<bold>C</bold>), lateral (<bold>D</bold>) and ventral (<bold>E</bold>) view <bold>F</bold> sternite 5 in ventral view and <bold>G</bold> postgonite (upper) and pregonite in lateral-external view (<bold>G</bold>). Scale bars: 0.2 mm.</p></caption><graphic xmlns:xlink="http://www.w3.org/1999/xlink" xlink:href="zookeys-1033-127-g009.jpg" position="float" orientation="portrait" xlink:type="simple" id="oo_534848.jpg"><uri content-type="original_file" xlink:type="simple">https://binary.pensoft.net/fig/534848</uri></graphic></fig></tp:treatment-sec><ref-list><ref id="B52"><mixed-citation xmlns:xlink="http://www.w3.org/1999/xlink" xlink:type="simple"><person-group><name name-style="western"><surname>Zumpt</surname><given-names>F</given-names></name></person-group> (<year>1973</year>) <article-title>Descriptions of four new species of <tp:taxon-name><tp:taxon-name-part taxon-name-part-type="family">Sarcophagidae</tp:taxon-name-part></tp:taxon-name> (<tp:taxon-name><tp:taxon-name-part taxon-name-part-type="order">Diptera</tp:taxon-name-part></tp:taxon-name>), collected by Mr. D. Lachaise in the Ivory Coast. Bulletin de l’I.F.A.N.</article-title><volume>35</volume>: <fpage>154</fpage>–<lpage>160</lpage>.</mixed-citation></ref><ref id="B38"><mixed-citation xmlns:xlink="http://www.w3.org/1999/xlink" xlink:type="simple"><person-group><name name-style="western"><surname>Pont</surname><given-names>AC</given-names></name></person-group> (<year>1980</year>) <article-title>90 Family <tp:taxon-name><tp:taxon-name-part taxon-name-part-type="family">Calliphoridae</tp:taxon-name-part></tp:taxon-name>.</article-title> In: <person-group><name name-style="western"><surname>Crosskey</surname><given-names>RW</given-names></name></person-group> (<role>Ed.</role>) <issue-title>Catalogue of the Diptera of the Afrotropical Region.</issue-title><source>British Museum (Natural History), London</source>, <fpage>779</fpage>–<lpage>800</lpage>.</mixed-citation></ref><ref id="B28"><mixed-citation xmlns:xlink="http://www.w3.org/1999/xlink" xlink:type="simple"><person-group><name name-style="western"><surname>Lehrer</surname><given-names>AZ</given-names></name></person-group> (<year>2007b</year>) <article-title>Deux espèces nouvelles de la sous-famille afrotropicale <tp:taxon-name>Fainiinae</tp:taxon-name> (<tp:taxon-name><tp:taxon-name-part taxon-name-part-type="order">Diptera</tp:taxon-name-part></tp:taxon-name>, <tp:taxon-name><tp:taxon-name-part taxon-name-part-type="family">Calliphoridae</tp:taxon-name-part></tp:taxon-name>).</article-title><source>Fragmenta Dipterologica</source><volume>12</volume>: <fpage>1</fpage>–<lpage>4</lpage>.</mixed-citation></ref><ref id="B31"><mixed-citation xmlns:xlink="http://www.w3.org/1999/xlink" xlink:type="simple"><person-group><name name-style="western"><surname>Lehrer</surname><given-names>AZ</given-names></name></person-group> (<year>2011</year>) Recueil de <tp:taxon-name><tp:taxon-name-part taxon-name-part-type="family">Calliphoridae</tp:taxon-name-part></tp:taxon-name> décrits ou revus (<tp:taxon-name><tp:taxon-name-part taxon-name-part-type="class">Insecta</tp:taxon-name-part></tp:taxon-name>, <tp:taxon-name><tp:taxon-name-part taxon-name-part-type="order">Diptera</tp:taxon-name-part></tp:taxon-name>). Entomologica: Annali di Entomologia Generale ed Applicata XLIII: 3–275.</mixed-citation></ref></ref-list></tp:taxon-treatment>
