# Supplementary material for: Revision of the Afrotropical genus Fainia Zumpt, 1958, with notes on the morphology of Rhiniidae subfamilies (Diptera, Oestroidea)
Source: Zookeys. 2021 Apr 22;1033:127–57. doi: 10.3897/zookeys.1033.58539 (PMC8084851; doi:10.3897/zookeys.1033.58539)
Supplement: XML Treatment for Rhinia giriama [file zookeys.1033.58539-treatment5.xml]

<!DOCTYPE tp:taxon-treatment
  PUBLIC "-//TaxonX//DTD Taxonomic Treatment Publishing DTD v0 20100105//EN" "tax-treatment-NSO.dtd">
<tp:taxon-treatment xmlns:tp="http://www.plazi.org/taxpub"><tp:treatment-meta><kwd-group><label>Taxon classification</label><kwd><named-content xmlns:xlink="http://www.w3.org/1999/xlink" content-type="kingdom">Animalia</named-content></kwd><kwd><named-content xmlns:xlink="http://www.w3.org/1999/xlink" content-type="order">Diptera</named-content></kwd><kwd><named-content xmlns:xlink="http://www.w3.org/1999/xlink" content-type="family">Rhiniidae</named-content></kwd></kwd-group><mixed-citation publication-type="journal"><person-group><name><surname>Thomas-Cabianca</surname><given-names>Arianna</given-names></name><name><surname>Martínez-Sánchez</surname><given-names>Anabel</given-names></name><name><surname>Villet</surname><given-names>Martin H.</given-names></name><name><surname>Rojo</surname><given-names>Santos</given-names></name></person-group><article-title>Revision of the Afrotropical genus <italic><tp:taxon-name><tp:taxon-name-part taxon-name-part-type="genus" reg="Fainia">Fainia</tp:taxon-name-part></tp:taxon-name></italic> Zumpt, 1958, with notes on the morphology of <tp:taxon-name><tp:taxon-name-part taxon-name-part-type="family">Rhiniidae</tp:taxon-name-part></tp:taxon-name> subfamilies (<tp:taxon-name><tp:taxon-name-part taxon-name-part-type="order">Diptera</tp:taxon-name-part></tp:taxon-name>, <tp:taxon-name><tp:taxon-name-part taxon-name-part-type="superfamily">Oestroidea</tp:taxon-name-part></tp:taxon-name>)</article-title><source>Zookeys</source><day>22</day><month>4</month><year>2021</year><volume>1033</volume><fpage>127</fpage><lpage>157</lpage><pub-id pub-id-type="doi">10.3897/zookeys.1033.58539</pub-id></mixed-citation></tp:treatment-meta><tp:nomenclature><tp:taxon-name><object-id xmlns:xlink="http://www.w3.org/1999/xlink" content-type="arpha" xlink:type="simple">03A9512D-ABD4-5FA6-9C6D-42187474679E</object-id>
            <tp:taxon-name-part taxon-name-part-type="genus" reg="Rhinia">Rhinia</tp:taxon-name-part>
            <tp:taxon-name-part taxon-name-part-type="species" reg="giriama">giriama</tp:taxon-name-part>
          </tp:taxon-name><tp:taxon-authority>(Lehrer, 2007b)</tp:taxon-authority><tp:taxon-status xmlns:xlink="http://www.w3.org/1999/xlink" xlink:type="simple">comb. nov.</tp:taxon-status><xref ref-type="fig" rid="F14">Fig. 14</xref><tp:nomenclature-citation-list><tp:nomenclature-citation><tp:taxon-name><tp:taxon-name-part taxon-name-part-type="genus" reg="Fainia"/> <tp:taxon-name-part taxon-name-part-type="species" reg="giriama"/></tp:taxon-name><comment>≡ <tp:taxon-name><tp:taxon-name-part taxon-name-part-type="genus" reg="Fainia">Fainia</tp:taxon-name-part> <tp:taxon-name-part taxon-name-part-type="species" reg="giriama">giriama</tp:taxon-name-part></tp:taxon-name> Lehrer, 2007b: 3 </comment></tp:nomenclature-citation></tp:nomenclature-citation-list></tp:nomenclature><tp:treatment-sec sec-type="type locality" id="SECID0ESVAI"><title>Type locality and repository of primary types.</title><p><italic><tp:taxon-name><tp:taxon-name-part taxon-name-part-type="genus" reg="Fainia">Fainia</tp:taxon-name-part> <tp:taxon-name-part taxon-name-part-type="species" reg="giriama">giriama</tp:taxon-name-part></tp:taxon-name></italic>: Kenya, <abbrev xmlns:xlink="http://www.w3.org/1999/xlink" xlink:title="holotype" id="ABBRID0EDWAI" xlink:type="simple">HT</abbrev> in <abbrev xmlns:xlink="http://www.w3.org/1999/xlink" content-type="institution" xlink:title="Steinhardt Museum of Natural History, Tel Aviv University, Tel Aviv, Israel" id="ABBRID0EHWAI" xlink:type="simple">SMNHTAU (TAUI</abbrev>) 318987 (examined).</p></tp:treatment-sec><tp:treatment-sec sec-type="distribution" id="SECID0EMWAI"><title>Distribution.</title><p>Kenya (<xref ref-type="bibr" rid="B28">Lehrer 2007b</xref>).</p></tp:treatment-sec><tp:treatment-sec sec-type="biology" id="SECID0EWWAI"><title>Biology.</title><p>Ecology, immature stages and life history unknown.</p></tp:treatment-sec><tp:treatment-sec sec-type="discussion" id="SECID0E2WAI"><title>Discussion.</title><p>This is the only species described by Lehrer in <italic><tp:taxon-name><tp:taxon-name-part taxon-name-part-type="genus" reg="Fainia">Fainia</tp:taxon-name-part></tp:taxon-name></italic> that was based on a single female specimen. After examining the <abbrev xmlns:xlink="http://www.w3.org/1999/xlink" xlink:title="holotype" id="ABBRID0EIXAI" xlink:type="simple">HT</abbrev> of <italic><tp:taxon-name><tp:taxon-name-part taxon-name-part-type="genus" reg="Fainia">F.</tp:taxon-name-part> <tp:taxon-name-part taxon-name-part-type="species" reg="giriama">giriama</tp:taxon-name-part></tp:taxon-name></italic> (Fig. <xref ref-type="fig" rid="F14">14</xref>), we conclude that it belongs to the genus <italic><tp:taxon-name><tp:taxon-name-part taxon-name-part-type="genus" reg="Rhinia">Rhinia</tp:taxon-name-part></tp:taxon-name></italic>. The specimen is characterised by having wing cell <italic>r</italic><sub>4+5</sub> closed with a long petiole and apical area darkened, fore and mid first tarsomeres dark and palpi long, narrow and uniform in width, generally yellow (Fig. <xref ref-type="fig" rid="F14">14A, C</xref>). These characters fit the concept of the genus <italic><tp:taxon-name><tp:taxon-name-part taxon-name-part-type="genus" reg="Rhinia">Rhinia</tp:taxon-name-part></tp:taxon-name></italic> (<xref ref-type="bibr" rid="B50">Zumpt 1958</xref>; <xref ref-type="bibr" rid="B37">Peris 1992</xref>) and not <italic><tp:taxon-name><tp:taxon-name-part taxon-name-part-type="genus" reg="Fainia">Fainia</tp:taxon-name-part></tp:taxon-name></italic> (see diagnosis above).</p><fig id="F14" position="float" orientation="portrait"><object-id xmlns:xlink="http://www.w3.org/1999/xlink" content-type="doi" xlink:type="simple">10.3897/zookeys.1033.58539.figure14</object-id><object-id xmlns:xlink="http://www.w3.org/1999/xlink" content-type="arpha" xlink:type="simple">03CA4874-AAE8-5710-84AB-F077C4764B28</object-id><label>Figure 14.</label><caption><p><italic><tp:taxon-name><tp:taxon-name-part taxon-name-part-type="genus" reg="Rhinia">Rhinia</tp:taxon-name-part> <tp:taxon-name-part taxon-name-part-type="species" reg="giriama">giriama</tp:taxon-name-part></tp:taxon-name></italic> Lehrer, 2007b comb. nov. holotype (<abbrev xmlns:xlink="http://www.w3.org/1999/xlink" content-type="institution" xlink:title="Steinhardt Museum of Natural History, Tel Aviv University, Tel Aviv, Israel" id="ABBRID0ESZAI" xlink:type="simple">SMNHTAU (TAUI</abbrev>) 318987) general body and head views <bold>A</bold> lateral habitus view <bold>B</bold> dorsal habitus view and details of cell <italic>r</italic><sub>4+5</sub> showing long petiole (red square and arrow) and <bold>C</bold> head frontal view. Scale bars: 2 mm.</p></caption><graphic xmlns:xlink="http://www.w3.org/1999/xlink" xlink:href="zookeys-1033-127-g014.jpg" position="float" orientation="portrait" xlink:type="simple" id="oo_534853.jpg"><uri content-type="original_file" xlink:type="simple">https://binary.pensoft.net/fig/534853</uri></graphic></fig></tp:treatment-sec><tp:treatment-sec sec-type="type material" id="SECID0EF1AI"><title>Type material examined.</title><p><italic><tp:taxon-name><tp:taxon-name-part taxon-name-part-type="genus" reg="Fainia">Fainia</tp:taxon-name-part> <tp:taxon-name-part taxon-name-part-type="species" reg="giriama">giriama</tp:taxon-name-part></tp:taxon-name></italic><abbrev xmlns:xlink="http://www.w3.org/1999/xlink" xlink:title="holotype" id="ABBRID0EW1AI" xlink:type="simple">HT</abbrev>: 1 ♀ KENYA Tambach / 40 km E Eldoret / 12.v.1991 / A. FREIDBERG / &amp; FINI KAPLAN // HOLOTYPE // <italic><tp:taxon-name><tp:taxon-name-part taxon-name-part-type="genus" reg="Fainia">Fainia</tp:taxon-name-part></tp:taxon-name></italic> / <italic><tp:taxon-name><tp:taxon-name-part taxon-name-part-type="genus" reg="Fainia"/><tp:taxon-name-part taxon-name-part-type="species" reg="giriama">giriama</tp:taxon-name-part></tp:taxon-name></italic> n. sp / det. Dr A. Z. Lehrer / 2007 // <abbrev xmlns:xlink="http://www.w3.org/1999/xlink" content-type="institution" xlink:title="Steinhardt Museum of Natural History, Tel Aviv University, Tel Aviv, Israel" id="ABBRID0EL2AI" xlink:type="simple">SMNHTAU (TAUI</abbrev>) 318987.</p><sec sec-type="Notes on Rhiniidae classification and potential apomorphies for Rhiniinae" id="SECID0EQ2AI"><title>Notes on <tp:taxon-name><tp:taxon-name-part taxon-name-part-type="family">Rhiniidae</tp:taxon-name-part></tp:taxon-name> classification and potential apomorphies for <tp:taxon-name><tp:taxon-name-part taxon-name-part-type="subfamily">Rhiniinae</tp:taxon-name-part></tp:taxon-name></title><p><xref ref-type="bibr" rid="B3">Brauer and von Bergenstamm (1889)</xref> split rhiniids into <tp:taxon-name>Cosminidae</tp:taxon-name>, <tp:taxon-name>Rhininiidae</tp:taxon-name> and <tp:taxon-name>Rhyncomyiidae</tp:taxon-name>. <xref ref-type="bibr" rid="B39">Riley and Johansen (1915)</xref> then reclassified them as subfamilies (<tp:taxon-name>Cosmininae</tp:taxon-name>, <tp:taxon-name>Rhininiinae</tp:taxon-name> and <tp:taxon-name>Rhyncomyiinae</tp:taxon-name>) within <tp:taxon-name><tp:taxon-name-part taxon-name-part-type="family">Calliphoridae</tp:taxon-name-part></tp:taxon-name>. <xref ref-type="bibr" rid="B33">Malloch (1926)</xref> classified all rhiniids in <tp:taxon-name><tp:taxon-name-part taxon-name-part-type="subfamily">Rhiniinae</tp:taxon-name-part></tp:taxon-name> (within <tp:taxon-name><tp:taxon-name-part taxon-name-part-type="family">Calliphoridae</tp:taxon-name-part></tp:taxon-name>), split into two tribes, based on the proepisternal seta, present in <tp:taxon-name>Cosminini</tp:taxon-name> and absent in <tp:taxon-name><tp:taxon-name-part taxon-name-part-type="tribe">Rhiniini</tp:taxon-name-part></tp:taxon-name>. Malloch’s classification was also followed by <xref ref-type="bibr" rid="B48">Senior-White et al. (1940)</xref>, but <xref ref-type="bibr" rid="B35">Peris (1952)</xref> discarded it, arguing that some species of <italic><tp:taxon-name><tp:taxon-name-part taxon-name-part-type="genus" reg="Stegemosa">Stegemosa</tp:taxon-name-part></tp:taxon-name></italic> Loew (<tp:taxon-name>Cosmininae</tp:taxon-name>) lack a proepisternal seta, while some species of <italic><tp:taxon-name><tp:taxon-name-part taxon-name-part-type="genus" reg="Chlororhina">Chlororhina</tp:taxon-name-part></tp:taxon-name></italic> Townsend (<tp:taxon-name><tp:taxon-name-part taxon-name-part-type="subfamily">Rhiniinae</tp:taxon-name-part></tp:taxon-name>) present it. Other authors classified <tp:taxon-name><tp:taxon-name-part taxon-name-part-type="subfamily">Rhiniinae</tp:taxon-name-part></tp:taxon-name> (within <tp:taxon-name><tp:taxon-name-part taxon-name-part-type="family">Calliphoridae</tp:taxon-name-part></tp:taxon-name>) without using tribes or subfamilies, because of the lack of diagnostic characters and morphological studies (<xref ref-type="bibr" rid="B17">Dear 1977</xref>; <xref ref-type="bibr" rid="B21">James 1977</xref>; <xref ref-type="bibr" rid="B41">Rognes 1998</xref>) or because they considered the subdivisions unnecessary for a higher taxon with so few genera (<xref ref-type="bibr" rid="B35">Peris 1952</xref>, <xref ref-type="bibr" rid="B37">1992</xref>). <xref ref-type="bibr" rid="B26">Lehrer (1970)</xref> proposed a radical approach, dividing <tp:taxon-name><tp:taxon-name-part taxon-name-part-type="subfamily">Rhiniinae</tp:taxon-name-part></tp:taxon-name> (within <tp:taxon-name><tp:taxon-name-part taxon-name-part-type="family">Calliphoridae</tp:taxon-name-part></tp:taxon-name>) into six tribes, based on the morphology of the male terminalia (<tp:taxon-name>Isomyiini</tp:taxon-name>, <tp:taxon-name><tp:taxon-name-part taxon-name-part-type="tribe">Rhiniini</tp:taxon-name-part></tp:taxon-name>, <tp:taxon-name>Rhyncomyiini</tp:taxon-name>, <tp:taxon-name>Stegosomini</tp:taxon-name>, <tp:taxon-name>Sokotrini</tp:taxon-name> and <tp:taxon-name>Trychoberiini</tp:taxon-name>) and, years later, split rhiniids into three subfamilies: <tp:taxon-name>Fainiinae</tp:taxon-name>, <tp:taxon-name><tp:taxon-name-part taxon-name-part-type="subfamily">Rhiniinae</tp:taxon-name-part></tp:taxon-name> and <tp:taxon-name>Stomorhiniinae</tp:taxon-name> (sic) (<xref ref-type="bibr" rid="B31">Lehrer 2011</xref>).</p><p>More recently, in addition to the traditional characters used to split the two primary lineages of <tp:taxon-name><tp:taxon-name-part taxon-name-part-type="family">Rhiniidae</tp:taxon-name-part></tp:taxon-name> (<xref ref-type="bibr" rid="B35">Peris 1952</xref>; <xref ref-type="bibr" rid="B50">Zumpt 1958</xref>; <xref ref-type="bibr" rid="B22">Kurahashi and Kirk-Spriggs 2006</xref>), <xref ref-type="bibr" rid="B18">Fang and Fan (1988)</xref> incorporated characters of the phallus. In <tp:taxon-name>Cosmininae</tp:taxon-name>, the acrophallus is often connected with the base of the hypophallus (= mid-ventral wall) and the epiphallus is developed, while in <tp:taxon-name><tp:taxon-name-part taxon-name-part-type="subfamily">Rhiniinae</tp:taxon-name-part></tp:taxon-name>, the acrophallus stretches out from the paraphallus and the epiphallus is undeveloped.</p><p>Recent molecular evidence, based on DNA Ultra Conserved Element (UCE) sequence data, reconstructed three <tp:taxon-name><tp:taxon-name-part taxon-name-part-type="genus" reg="Idiella"/><tp:taxon-name-part taxon-name-part-type="species" reg="major">major</tp:taxon-name-part></tp:taxon-name> clades within <tp:taxon-name><tp:taxon-name-part taxon-name-part-type="family">Rhiniidae</tp:taxon-name-part></tp:taxon-name>, with <tp:taxon-name>Cosmininae</tp:taxon-name> split into two clades (one containing the exclusive Oriental genus <italic><tp:taxon-name><tp:taxon-name-part taxon-name-part-type="genus" reg="Sumatria">Sumatria</tp:taxon-name-part></tp:taxon-name></italic> and the other, the rest of the <tp:taxon-name>Cosmininae</tp:taxon-name> genera) and <tp:taxon-name><tp:taxon-name-part taxon-name-part-type="subfamily">Rhiniinae</tp:taxon-name-part></tp:taxon-name> monophyletic (<xref ref-type="bibr" rid="B5">Buenaventura et al. 2020</xref>). In our examination of all of the Afrotropical rhiniids, two morphological characters in the phallus support potential synapomorphies for the <tp:taxon-name><tp:taxon-name-part taxon-name-part-type="subfamily">Rhiniinae</tp:taxon-name-part></tp:taxon-name> (Table <xref ref-type="table" rid="T1">1</xref>). First, the absence of an epiphallus is apomorphic in <tp:taxon-name><tp:taxon-name-part taxon-name-part-type="subfamily">Rhiniinae</tp:taxon-name-part></tp:taxon-name>, as was also suggested by <xref ref-type="bibr" rid="B18">Fang and Fan (1988)</xref> and the epiphallus is present (pleisomorphic state) in other <tp:taxon-name><tp:taxon-name-part taxon-name-part-type="family">Rhiniidae</tp:taxon-name-part></tp:taxon-name> and its sister group <tp:taxon-name><tp:taxon-name-part taxon-name-part-type="subfamily">Bengaliinae</tp:taxon-name-part></tp:taxon-name> (<tp:taxon-name><tp:taxon-name-part taxon-name-part-type="family">Calliphoridae</tp:taxon-name-part></tp:taxon-name>) (<xref ref-type="bibr" rid="B44">Rognes 2009</xref>; <xref ref-type="bibr" rid="B8">Cerretti et al. 2019</xref>; <xref ref-type="bibr" rid="B23">Kutty et al. 2019</xref>; <xref ref-type="bibr" rid="B5">Buenaventura et al. 2020</xref>). Second, the basi- and distiphallus are connected by a desclerotised membrane, which is apomorphic in <tp:taxon-name><tp:taxon-name-part taxon-name-part-type="subfamily">Rhiniinae</tp:taxon-name-part></tp:taxon-name>, whereas they are plesiomorphically fused in other <tp:taxon-name><tp:taxon-name-part taxon-name-part-type="family">Rhiniidae</tp:taxon-name-part></tp:taxon-name> and <tp:taxon-name><tp:taxon-name-part taxon-name-part-type="subfamily">Bengaliinae</tp:taxon-name-part></tp:taxon-name> (<xref ref-type="bibr" rid="B44">Rognes 2009</xref>).</p><table-wrap id="T1" position="float" orientation="portrait"><label>Table 1.</label><caption><p>Proposed apomorphies (in bold) for <tp:taxon-name><tp:taxon-name-part taxon-name-part-type="subfamily">Rhiniinae</tp:taxon-name-part></tp:taxon-name>, polarised using the character state found in <tp:taxon-name><tp:taxon-name-part taxon-name-part-type="subfamily">Bengaliinae</tp:taxon-name-part></tp:taxon-name> (<tp:taxon-name><tp:taxon-name-part taxon-name-part-type="order">Diptera</tp:taxon-name-part></tp:taxon-name>: <tp:taxon-name><tp:taxon-name-part taxon-name-part-type="family">Calliphoridae</tp:taxon-name-part></tp:taxon-name>) (<xref ref-type="bibr" rid="B44">Rognes 2009</xref>) and Afrotropical <tp:taxon-name>Cosmininae</tp:taxon-name> (<xref ref-type="bibr" rid="B5">Buenaventura et al. 2020</xref>).</p></caption><table id="TID0EK4BG" rules="all"><tbody><tr><th rowspan="2" colspan="1">Character</th><th rowspan="1" colspan="3">Character state</th></tr><tr><th rowspan="1" colspan="1">
                      <tp:taxon-name>
                        <tp:taxon-name-part taxon-name-part-type="subfamily">Bengaliinae</tp:taxon-name-part>
                      </tp:taxon-name>
                    </th><th rowspan="1" colspan="1">
                      <tp:taxon-name>Cosmininae</tp:taxon-name>
                    </th><th rowspan="1" colspan="1">
                      <tp:taxon-name>
                        <tp:taxon-name-part taxon-name-part-type="subfamily">Rhiniinae</tp:taxon-name-part>
                      </tp:taxon-name>
                    </th></tr><tr><td rowspan="1" colspan="1">
                      <bold>Epiphalus</bold>
                    </td><td rowspan="1" colspan="1">present</td><td rowspan="1" colspan="1">present</td><td rowspan="1" colspan="1">
                      <bold>absent</bold>
                    </td></tr><tr><td rowspan="1" colspan="1">
                      <bold>Basi- and distiphallus</bold>
                    </td><td rowspan="1" colspan="1">fused</td><td rowspan="1" colspan="1">fused</td><td rowspan="1" colspan="1">
                      <bold>not fused, connected by desclerotised membrane, giving independent mobility to these structures</bold>
                    </td></tr></tbody></table></table-wrap></sec></tp:treatment-sec><ref-list><ref id="B28"><mixed-citation xmlns:xlink="http://www.w3.org/1999/xlink" xlink:type="simple"><person-group><name name-style="western"><surname>Lehrer</surname><given-names>AZ</given-names></name></person-group> (<year>2007b</year>) <article-title>Deux espèces nouvelles de la sous-famille afrotropicale <tp:taxon-name>Fainiinae</tp:taxon-name> (<tp:taxon-name><tp:taxon-name-part taxon-name-part-type="order">Diptera</tp:taxon-name-part></tp:taxon-name>, <tp:taxon-name><tp:taxon-name-part taxon-name-part-type="family">Calliphoridae</tp:taxon-name-part></tp:taxon-name>).</article-title><source>Fragmenta Dipterologica</source><volume>12</volume>: <fpage>1</fpage>–<lpage>4</lpage>.</mixed-citation></ref><ref id="B50"><mixed-citation xmlns:xlink="http://www.w3.org/1999/xlink" xlink:type="simple"><person-group><name name-style="western"><surname>Zumpt</surname><given-names>F</given-names></name></person-group> (<year>1958</year>) <article-title><tp:taxon-name><tp:taxon-name-part taxon-name-part-type="family">Calliphoridae</tp:taxon-name-part></tp:taxon-name> (<tp:taxon-name><tp:taxon-name-part taxon-name-part-type="order">Diptera</tp:taxon-name-part></tp:taxon-name> Cyclorrapha) Part II: <tp:taxon-name><tp:taxon-name-part taxon-name-part-type="tribe">Rhiniini</tp:taxon-name-part></tp:taxon-name>. Exploration du Parc National Albert, Mission G. F. de Witte (1933–1935).</article-title><volume>92</volume>: <fpage>1</fpage>–<lpage>209</lpage>.</mixed-citation></ref><ref id="B37"><mixed-citation xmlns:xlink="http://www.w3.org/1999/xlink" xlink:type="simple"><person-group><name name-style="western"><surname>Peris</surname><given-names>SV</given-names></name></person-group> (<year>1992</year>) <article-title>A preliminary key to the World genera of the subfamilies <tp:taxon-name><tp:taxon-name-part taxon-name-part-type="subfamily">Toxotarsinae</tp:taxon-name-part></tp:taxon-name>, <tp:taxon-name><tp:taxon-name-part taxon-name-part-type="subfamily">Chrysomyinae</tp:taxon-name-part></tp:taxon-name> and <tp:taxon-name><tp:taxon-name-part taxon-name-part-type="subfamily">Rhiniinae</tp:taxon-name-part></tp:taxon-name> (<tp:taxon-name><tp:taxon-name-part taxon-name-part-type="order">Diptera</tp:taxon-name-part></tp:taxon-name>, <tp:taxon-name><tp:taxon-name-part taxon-name-part-type="family">Calliphoridae</tp:taxon-name-part></tp:taxon-name>).</article-title><source>Boletín de la Real Sociedad Española de Historia Natural, Sección Biología</source><volume>88</volume>: <fpage>79</fpage>–<lpage>98</lpage>.</mixed-citation></ref><ref id="B3"><mixed-citation xmlns:xlink="http://www.w3.org/1999/xlink" xlink:type="simple"><person-group><name name-style="western"><surname>Brauer</surname><given-names>F</given-names></name><name name-style="western"><surname>von Bergenstamm</surname><given-names>JE</given-names></name></person-group> (<year>1889</year>) <article-title>Vorarbeiten zu einer monographie der <tp:taxon-name><tp:taxon-name-part taxon-name-part-type="clade">Muscaria</tp:taxon-name-part></tp:taxon-name> schizornetopa (exclusive <tp:taxon-name><tp:taxon-name-part taxon-name-part-type="family">Anthomyiidae</tp:taxon-name-part></tp:taxon-name>) Pars I.</article-title><source>Denkschriften der Kaiserlichen Akademie der Wissenschaften Wien</source><volume>56</volume>: <fpage>69</fpage>–<lpage>180</lpage>.</mixed-citation></ref><ref id="B39"><mixed-citation xmlns:xlink="http://www.w3.org/1999/xlink" xlink:type="simple"><person-group><name name-style="western"><surname>Riley</surname><given-names>WA</given-names></name><name name-style="western"><surname>Johansen</surname><given-names>OA</given-names></name></person-group> (<year>1915</year>) Handbook of Medical Entomology. I. by the Comstock Publishing Company, Ithaca, NY. <ext-link xlink:type="simple" ext-link-type="uri" xlink:href="http://www.gutenberg.org/files/34279/34279.txt">http://www.gutenberg.org/files/34279/34279.txt</ext-link></mixed-citation></ref><ref id="B33"><mixed-citation xmlns:xlink="http://www.w3.org/1999/xlink" xlink:type="simple"><person-group><name name-style="western"><surname>Malloch</surname><given-names>JR</given-names></name></person-group> (<year>1926</year>) <article-title>Exotic <tp:taxon-name><tp:taxon-name-part taxon-name-part-type="family">Muscaridae</tp:taxon-name-part></tp:taxon-name> XIX.</article-title><source>Annals and Magazine of Natural History</source><volume>9</volume>: <fpage>496</fpage>–<lpage>522</lpage>. <ext-link xlink:type="simple" ext-link-type="doi" xlink:href="10.1080/00222932608633547">https://doi.org/10.1080/00222932608633547</ext-link></mixed-citation></ref><ref id="B48"><mixed-citation xmlns:xlink="http://www.w3.org/1999/xlink" xlink:type="simple"><person-group><name name-style="western"><surname>Senior-White</surname><given-names>RA</given-names></name><name name-style="western"><surname>Aubertin</surname><given-names>D</given-names></name><name name-style="western"><surname>Smart</surname><given-names>J</given-names></name></person-group> (<year>1940</year>) Family <tp:taxon-name><tp:taxon-name-part taxon-name-part-type="family">Calliphoridae</tp:taxon-name-part></tp:taxon-name>. In: The Fauna of British India. <tp:taxon-name><tp:taxon-name-part taxon-name-part-type="order">Diptera</tp:taxon-name-part></tp:taxon-name>. Volume 4. Taylor &amp; Francis, LTD, London, 1–288.</mixed-citation></ref><ref id="B35"><mixed-citation xmlns:xlink="http://www.w3.org/1999/xlink" xlink:type="simple"><person-group><name name-style="western"><surname>Peris</surname><given-names>SV</given-names></name></person-group> (<year>1952</year>) <article-title>La subfamilia <tp:taxon-name><tp:taxon-name-part taxon-name-part-type="subfamily">Rhiniinae</tp:taxon-name-part></tp:taxon-name> (Dipt. <tp:taxon-name><tp:taxon-name-part taxon-name-part-type="family">Calliphoridae</tp:taxon-name-part></tp:taxon-name>).</article-title><source>Anales de la Estación Experimental Aula Dei</source><volume>3</volume>: <fpage>1</fpage>–<lpage>224</lpage>.</mixed-citation></ref><ref id="B17"><mixed-citation xmlns:xlink="http://www.w3.org/1999/xlink" xlink:type="simple"><person-group><name name-style="western"><surname>Dear</surname><given-names>JP</given-names></name></person-group> (<year>1977</year>) <article-title>A revision of Australian <tp:taxon-name><tp:taxon-name-part taxon-name-part-type="subfamily">Rhiniinae</tp:taxon-name-part></tp:taxon-name> (<tp:taxon-name><tp:taxon-name-part taxon-name-part-type="order">Diptera</tp:taxon-name-part></tp:taxon-name>: <tp:taxon-name><tp:taxon-name-part taxon-name-part-type="family">Calliphoridae</tp:taxon-name-part></tp:taxon-name>).</article-title><source>Australian Journal of Zoology</source><volume>25</volume>: <fpage>779</fpage>–<lpage>826</lpage>. <ext-link xlink:type="simple" ext-link-type="doi" xlink:href="10.1071/ZO9770779">https://doi.org/10.1071/ZO9770779</ext-link></mixed-citation></ref><ref id="B21"><mixed-citation xmlns:xlink="http://www.w3.org/1999/xlink" xlink:type="simple"><person-group><name name-style="western"><surname>James</surname><given-names>MT</given-names></name></person-group> (<year>1977</year>) <article-title>Family <tp:taxon-name><tp:taxon-name-part taxon-name-part-type="family">Calliphoridae</tp:taxon-name-part></tp:taxon-name>.</article-title> In: <person-group><name name-style="western"><surname>Delfinado</surname><given-names>MD</given-names></name><name name-style="western"><surname>Hardy</surname><given-names>DE</given-names></name></person-group> (<role>Eds</role>) <issue-title>, A catalog of the Diptera of the Oriental Region.</issue-title><source>Volume 3. Suborder <tp:taxon-name><tp:taxon-name-part taxon-name-part-type="suborder">Cyclorrhapha</tp:taxon-name-part></tp:taxon-name> (excluding Division <tp:taxon-name><tp:taxon-name-part taxon-name-part-type="clade">Aschiza</tp:taxon-name-part></tp:taxon-name>). University Press of Hawaii, Honolulu</source>, <fpage>526</fpage>–<lpage>556</lpage>.</mixed-citation></ref><ref id="B41"><mixed-citation xmlns:xlink="http://www.w3.org/1999/xlink" xlink:type="simple"><person-group><name name-style="western"><surname>Rognes</surname><given-names>K</given-names></name></person-group> (<year>1998</year>) <article-title>Family <tp:taxon-name><tp:taxon-name-part taxon-name-part-type="family">Calliphoridae</tp:taxon-name-part></tp:taxon-name>.</article-title> In: <person-group><name name-style="western"><surname>Papp</surname><given-names>L</given-names></name><name name-style="western"><surname>Darvas</surname><given-names>B</given-names></name></person-group> (<role>Eds</role>) <issue-title>Manual of Palaearctic Diptera.</issue-title><source>Volume 3. Science Herald, Budapest, Hungary</source>, <fpage>617</fpage>–<lpage>648</lpage>.</mixed-citation></ref><ref id="B26"><mixed-citation xmlns:xlink="http://www.w3.org/1999/xlink" xlink:type="simple"><person-group><name name-style="western"><surname>Lehrer</surname><given-names>AZ</given-names></name></person-group> (<year>1970</year>) <article-title>Considérations phylogénétiques et taxonomiques sur la famille <tp:taxon-name><tp:taxon-name-part taxon-name-part-type="family">Calliphoridae</tp:taxon-name-part></tp:taxon-name>.</article-title><source>Annotations Zoologicae et Botanicae, Bratislava</source><volume>61</volume>: <fpage>1</fpage>–<lpage>51</lpage>.</mixed-citation></ref><ref id="B31"><mixed-citation xmlns:xlink="http://www.w3.org/1999/xlink" xlink:type="simple"><person-group><name name-style="western"><surname>Lehrer</surname><given-names>AZ</given-names></name></person-group> (<year>2011</year>) Recueil de <tp:taxon-name><tp:taxon-name-part taxon-name-part-type="family">Calliphoridae</tp:taxon-name-part></tp:taxon-name> décrits ou revus (<tp:taxon-name><tp:taxon-name-part taxon-name-part-type="class">Insecta</tp:taxon-name-part></tp:taxon-name>, <tp:taxon-name><tp:taxon-name-part taxon-name-part-type="order">Diptera</tp:taxon-name-part></tp:taxon-name>). Entomologica: Annali di Entomologia Generale ed Applicata XLIII: 3–275.</mixed-citation></ref><ref id="B22"><mixed-citation xmlns:xlink="http://www.w3.org/1999/xlink" xlink:type="simple"><person-group><name name-style="western"><surname>Kurahashi</surname><given-names>H</given-names></name><name name-style="western"><surname>Kirk-Spriggs</surname><given-names>AH</given-names></name></person-group> (<year>2006</year>) <article-title>The <tp:taxon-name><tp:taxon-name-part taxon-name-part-type="family">Calliphoridae</tp:taxon-name-part></tp:taxon-name> of Namibia (<tp:taxon-name><tp:taxon-name-part taxon-name-part-type="order">Diptera</tp:taxon-name-part></tp:taxon-name>: <tp:taxon-name><tp:taxon-name-part taxon-name-part-type="superfamily">Oestroidea</tp:taxon-name-part></tp:taxon-name>).</article-title><source>Zootaxa</source><volume>1322</volume>: <fpage>1</fpage>–<lpage>131</lpage>. <ext-link xlink:type="simple" ext-link-type="doi" xlink:href="10.11646/zootaxa.1322.1.1">https://doi.org/10.11646/zootaxa.1322.1.1</ext-link></mixed-citation></ref><ref id="B18"><mixed-citation xmlns:xlink="http://www.w3.org/1999/xlink" xlink:type="simple"><person-group><name name-style="western"><surname>Fang</surname><given-names>J</given-names></name><name name-style="western"><surname>Fan</surname><given-names>Z</given-names></name></person-group> (<year>1988</year>) <article-title>Discussion on the tribal subdivision of <tp:taxon-name><tp:taxon-name-part taxon-name-part-type="subfamily">Rhiniinae</tp:taxon-name-part></tp:taxon-name> with descriptions of two new species.</article-title><source>Entomotaxonomia</source><volume>10</volume>: <fpage>1983</fpage>–<lpage>189</lpage>.</mixed-citation></ref><ref id="B5"><mixed-citation xmlns:xlink="http://www.w3.org/1999/xlink" xlink:type="simple"><person-group><name name-style="western"><surname>Buenaventura</surname><given-names>E</given-names></name><name name-style="western"><surname>Lloyd</surname><given-names>MW</given-names></name><name name-style="western"><surname>Perilla López</surname><given-names>JM</given-names></name><name name-style="western"><surname>González</surname><given-names>VL</given-names></name><name name-style="western"><surname>Thomas-Cabianca</surname><given-names>A</given-names></name><name name-style="western"><surname>Dikow</surname><given-names>T</given-names></name></person-group> (<year>2020</year>) <article-title>Protein-encoding Ultra Conserved Elements provide a new phylogenomic perspective of <tp:taxon-name><tp:taxon-name-part taxon-name-part-type="superfamily">Oestroidea</tp:taxon-name-part></tp:taxon-name> flies (<tp:taxon-name><tp:taxon-name-part taxon-name-part-type="order">Diptera</tp:taxon-name-part></tp:taxon-name>: <tp:taxon-name><tp:taxon-name-part taxon-name-part-type="parvorder">Calyptratae</tp:taxon-name-part></tp:taxon-name>).</article-title><source>Systematic Entomology</source><volume>46</volume>(<issue>1</issue>): <fpage>1</fpage>–<lpage>23</lpage>. <ext-link xlink:type="simple" ext-link-type="doi" xlink:href="10.1111/syen.12443">https://doi.org/10.1111/syen.12443</ext-link></mixed-citation></ref><ref id="B44"><mixed-citation xmlns:xlink="http://www.w3.org/1999/xlink" xlink:type="simple"><person-group><name name-style="western"><surname>Rognes</surname><given-names>K</given-names></name></person-group> (<year>2009</year>) <article-title>Revision of the Oriental species of the <italic>Bengalia peuhi</italic> species- group (<tp:taxon-name><tp:taxon-name-part taxon-name-part-type="order">Diptera</tp:taxon-name-part></tp:taxon-name>, <tp:taxon-name><tp:taxon-name-part taxon-name-part-type="family">Calliphoridae</tp:taxon-name-part></tp:taxon-name>).</article-title><source>Zootaxa</source><volume>2251</volume>: <fpage>1</fpage>–<lpage>76</lpage>. <ext-link xlink:type="simple" ext-link-type="doi" xlink:href="10.11646/zootaxa.2251.1.1">https://doi.org/10.11646/zootaxa.2251.1.1</ext-link></mixed-citation></ref><ref id="B8"><mixed-citation xmlns:xlink="http://www.w3.org/1999/xlink" xlink:type="simple"><person-group><name name-style="western"><surname>Cerretti</surname><given-names>P</given-names></name><name name-style="western"><surname>Stireman</surname><given-names>JO</given-names></name><name name-style="western"><surname>Badano</surname><given-names>D</given-names></name><name name-style="western"><surname>Gisondi</surname><given-names>S</given-names></name><name name-style="western"><surname>Rognes</surname><given-names>K</given-names></name><name name-style="western"><surname>Giudice</surname><given-names>G Lo</given-names></name><name name-style="western"><surname>Pape</surname><given-names>T</given-names></name></person-group> (<year>2019</year>) <article-title>Reclustering the cluster flies (<tp:taxon-name><tp:taxon-name-part taxon-name-part-type="order">Diptera</tp:taxon-name-part></tp:taxon-name>: <tp:taxon-name><tp:taxon-name-part taxon-name-part-type="superfamily">Oestroidea</tp:taxon-name-part></tp:taxon-name>, <tp:taxon-name><tp:taxon-name-part taxon-name-part-type="family">Polleniidae</tp:taxon-name-part></tp:taxon-name>).</article-title><source>Systematic Entomology</source><volume>44</volume>: <fpage>957</fpage>–<lpage>972</lpage>. <ext-link xlink:type="simple" ext-link-type="doi" xlink:href="10.1111/syen.12369">https://doi.org/10.1111/syen.12369</ext-link></mixed-citation></ref><ref id="B23"><mixed-citation xmlns:xlink="http://www.w3.org/1999/xlink" xlink:type="simple"><person-group><name name-style="western"><surname>Kutty</surname><given-names>SN</given-names></name><name name-style="western"><surname>Meusemann</surname><given-names>K</given-names></name><name name-style="western"><surname>Bayless</surname><given-names>KM</given-names></name><name name-style="western"><surname>Marinho</surname><given-names>MAT</given-names></name><name name-style="western"><surname>Pont</surname><given-names>AC</given-names></name><name name-style="western"><surname>Zhou</surname><given-names>X</given-names></name><name name-style="western"><surname>Misof</surname><given-names>B</given-names></name><name name-style="western"><surname>Wiegmann</surname><given-names>BM</given-names></name><name name-style="western"><surname>Yeates</surname><given-names>D</given-names></name><name name-style="western"><surname>Cerretti</surname><given-names>P</given-names></name><name name-style="western"><surname>Meier</surname><given-names>R</given-names></name><name name-style="western"><surname>Pape</surname><given-names>T</given-names></name></person-group> (<year>2019</year>) <article-title>Phylogenomic analysis of <tp:taxon-name><tp:taxon-name-part taxon-name-part-type="parvorder">Calyptratae</tp:taxon-name-part></tp:taxon-name>: resolving the phylogenetic relationships within a <tp:taxon-name><tp:taxon-name-part taxon-name-part-type="genus"/><tp:taxon-name-part taxon-name-part-type="species">major</tp:taxon-name-part></tp:taxon-name> radiation of <tp:taxon-name><tp:taxon-name-part taxon-name-part-type="order">Diptera</tp:taxon-name-part></tp:taxon-name>.</article-title><source>Cladistics</source><volume>35</volume>: <fpage>605</fpage>–<lpage>622</lpage>. <ext-link xlink:type="simple" ext-link-type="doi" xlink:href="10.1111/cla.12375">https://doi.org/10.1111/cla.12375</ext-link></mixed-citation></ref></ref-list></tp:taxon-treatment>
